# Supplementary material for: An anchored experimental design and meta-analysis approach to address batch effects in large-scale metabolomics
Source: Front Mol Biosci. 2022 Nov 9;9:930204. doi: 10.3389/fmolb.2022.930204 (PMC9682135; doi:10.3389/fmolb.2022.930204)
Supplement: Supplementary file 2 [file DataSheet2.xlsx]

## Sheet: DESIGN_NMR_CDCL3
sampleID	set	batch	rack_position	run_order	tube_sample	genotype	wormgrowth_sample_name	Solvent	parameters	rank	study_group	sample
aos100_ga_ms2_73	2	4	C3	73	nmr68	KJ550	aos100_ga_ms2	CDCl3	proton	1	g2	aos100
aos101_ga_ms2_121	3	6	C3	121	nmr111	UGT49	aos101_ga_ms2	CDCl3	proton	1	g3	aos101
aos102_ga_ms3_122	3	6	C4	122	nmr112	PD1074	aos102_ga_ms3	CDCl3	proton	1	g2_g3	aos102
aos105_co_ms2_123	3	6	C5	123	nmr113	VC2524	aos105_co_ms2	CDCl3	proton	1		aos105
aos106_co_ms2_25	1	2	C1	25	nmr25	N2	aos106_co_ms2	CDCl3	proton	1	g1	aos106
aos107_ga_bku_80	2	4	C10	80	nmr75	PD1074	aos107_ga_bku	CDCl3	proton	1	g2_g3	aos107
aos108_ga_ms2_27	1	2	C3	27	nmr27	RB2011	aos108_ga_ms2	CDCl3	proton	1	g3	aos108
aos109_ga_ms2_81	2	4	C11	81	nmr76	KJ550	aos109_ga_ms2	CDCl3	proton	1	g2	aos109
aos111_ga_ms2_82	2	4	C12	82	nmr77	RB2550	aos111_ga_ms2	CDCl3	proton	1	g3	aos111
aos113_ga_ms1_124	3	6	C6	124	nmr114	PD1074	aos113_ga_ms1	CDCl3	proton	1	g3	aos113
aos113_ga_ms1_28	1	2	C4	28	nmr28	PD1074	aos113_ga_ms1	CDCl3	proton	1	g1	aos113
aos113_ga_ms1_84	2	4	D2	84	nmr79	PD1074	aos113_ga_ms1	CDCl3	proton	1	g2	aos113
aos114_ga_ms2_125	3	6	C7	125	nmr115	RB2055	aos114_ga_ms2	CDCl3	proton	1	g3	aos114
aos115_gt_ms1_29	1	2	C5	29	nmr29	CB4856	aos115_gt_ms1	CDCl3	proton	1	g1	aos115
aos116_ga_ms2_83	2	4	D1	83	nmr78	RB2347	aos116_ga_ms2	CDCl3	proton	1	g2	aos116
aos118_ga_ms2_126	3	6	C8	126	nmr116	RB2055	aos118_ga_ms2	CDCl3	proton	1	g3	aos118
aos120_ga_ms2_127	3	6	C9	127	nmr117	AUM2073	aos120_ga_ms2	CDCl3	proton	1	g2	aos120
aos122_ga_ms2_4	1	1	A4	4	nmr3	RB2011	aos122_ga_ms2	CDCl3	proton	1	g3	aos122
aos125_ga_ms2_85	2	4	D3	85	nmr80	VC1265	aos125_ga_ms2	CDCl3	proton	1	g2	aos125
aos127_ga_ms2_5	1	1	A5	5	nmr4	CX11314	aos127_ga_ms2	CDCl3	proton	1	g1	aos127
aos127_ga_ms3_24	1	2	B12	24	nmr24	CX11314	aos127_ga_ms3	CDCl3	proton	1	g1	aos127
aos129_ga_ms2_6	1	1	A6	6	nmr5	PD1074	aos129_ga_ms2	CDCl3	proton	1	g1	aos129
aos133_ga_ms2_128	3	6	C10	128	nmr118	UGT49	aos133_ga_ms2	CDCl3	proton	1	g3	aos133
aos134_ga_ms2_86	2	4	D4	86	nmr81	KJ550	aos134_ga_ms2	CDCl3	proton	1	g2	aos134
aos135_ga_ms2_129	3	6	C11	129	nmr119	AUM2073	aos135_ga_ms2	CDCl3	proton	1	g2	aos135
aos140_ga_ms3_87	2	4	D5	87	nmr82	PD1074	aos140_ga_ms3	CDCl3	proton	1	g2	aos140
aos140_gt_ms3_130	3	6	C12	130	nmr120	PD1074	aos140_gt_ms3	CDCl3	proton	1	g2_g3	aos140
aos142_ga_ms2_7	1	1	A7	7	nmr6	CB4856	aos142_ga_ms2	CDCl3	proton	1	g1	aos142
aos145_ga_ms2_8	1	1	A8	8	nmr7	CB4856	aos145_ga_ms2	CDCl3	proton	1	g1	aos145
aos149_ga_ms2_9	1	1	A9	9	nmr8	PD1074	aos149_ga_ms2	CDCl3	proton	1	g1	aos149
aos165_ga_ms2_30	1	2	C6	30	nmr30	DL238	aos165_ga_ms2	CDCl3	proton	1	g1	aos165
aos166_ga_ms2_131	3	6	D1	131	nmr121	UGT49	aos166_ga_ms2	CDCl3	proton	1	g3	aos166
aos167_ga_ms3_31	1	2	C7	31	nmr31	PD1074	aos167_ga_ms3	CDCl3	proton	1	g1	aos167
aos167_ga_ms4_132	3	6	D2	132	nmr122	PD1074	aos167_ga_ms4	CDCl3	proton	1	g2_g3	aos167
aos169_ga_ms2_133	3	6	D3	133	nmr123	AUM2073	aos169_ga_ms2	CDCl3	proton	1	g2	aos169
aos170_ga_ms2_32	1	2	C8	32	nmr32	CB4856	aos170_ga_ms2	CDCl3	proton	1	g1	aos170
aos171_ga_ms2_88	2	4	D6	88	nmr83	RB2347	aos171_ga_ms2	CDCl3	proton	1	g2	aos171
aos173_ga_ms2_33	1	2	C9	33	nmr33	RB2011	aos173_ga_ms2	CDCl3	proton	1	g3	aos173
aos174_ga_ms2_34	1	2	C10	34	nmr34	DL238	aos174_ga_ms2	CDCl3	proton	1	g1	aos174
aos175_ga_ms2_35	1	2	C11	35	nmr35	CX11314	aos175_ga_ms2	CDCl3	proton	1	g1	aos175
aos180_ga_ms2_89	2	4	D7	89	nmr84	PD1074	aos180_ga_ms2	CDCl3	proton	1	g2	aos180
aos181_ga_ms2_99	3	5	A5	99	nmr88	PD1074	aos181_ga_ms2	CDCl3	proton	1	g3	aos181
aos184_ga_ms2_50	2	3	A4	50	nmr44	VC1265	aos184_ga_ms2	CDCl3	proton	1	g2	aos184
aos185_ga_ms2_51	2	3	A5	51	nmr45	PD1074	aos185_ga_ms2	CDCl3	proton	1	g2	aos185
aos188_ga_ms3_36	1	2	C12	36	nmr36	PD1074	aos188_ga_ms3	CDCl3	proton	1	g1	aos188
aos192_ga_ms2_37	1	2	D1	37	nmr37	DL238	aos192_ga_ms2	CDCl3	proton	1	g1	aos192
aos193_ga_ms2_136	3	6	D6	136	nmr126	UGT60	aos193_ga_ms2	CDCl3	proton	1	g3	aos193
aos193_ga_ms3_100	3	5	A6	100	nmr89	UGT60	aos193_ga_ms3	CDCl3	proton	1	g3	aos193
aos196_ga_ms2_101	3	5	A7	101	nmr90	PD1074	aos196_ga_ms2	CDCl3	proton	1	g3	aos196
aos196_ga_ms3_135	3	6	D5	135	nmr125	PD1074	aos196_ga_ms3	CDCl3	proton	1	NA	aos196
aos197_ga_ms1_134	3	6	D4	134	nmr124	RB2055	aos197_ga_ms1	CDCl3	proton	1	g3	aos197
aos198_ga_ms2_137	3	6	D7	137	nmr127	PD1074	aos198_ga_ms2	CDCl3	proton	1	g3	aos198
aos199_ga_ms2_38	1	2	D2	38	nmr38	CX11314	aos199_ga_ms2	CDCl3	proton	1	g1	aos199
aos200_ga_ms2_39	1	2	D3	39	nmr39	PD1074	aos200_ga_ms2	CDCl3	proton	1	g1	aos200
aos25_ga_ms2_10	1	1	A10	10	nmr9	CX11314	aos25_ga_ms2	CDCl3	proton	1	g1	aos25
aos26_ga_ms2_102	3	5	A8	102	nmr91	RB2055	aos26_ga_ms2	CDCl3	proton	1	g3	aos26
aos27_ga_ms3_11	1	1	A11	11	nmr10	PD1074	aos27_ga_ms3	CDCl3	proton	1	g1	aos27
aos27_ga_ms4_52	2	3	A6	52	nmr46	PD1074	aos27_ga_ms4	CDCl3	proton	1	g2	aos27
aos28_ga_ms2_53	2	3	A7	53	nmr47	KJ550	aos28_ga_ms2	CDCl3	proton	1	g2	aos28
aos32_ga_ms2_12	1	1	A12	12	nmr11	RB2011	aos32_ga_ms2	CDCl3	proton	1	g3	aos32
aos33_ga_ms2_105	3	5	A11	105	nmr94	UGT60	aos33_ga_ms2	CDCl3	proton	1	g3	aos33
aos35_ga_ms2_54	2	3	A8	54	nmr48	RB2550	aos35_ga_ms2	CDCl3	proton	1	g3	aos35
aos36_ga_ms2_55	2	3	A9	55	nmr49	RB2347	aos36_ga_ms2	CDCl3	proton	1	g2	aos36
aos37_ga_ms2_56	2	3	A10	56	nmr50	RB2347	aos37_ga_ms2	CDCl3	proton	1	g2	aos37
aos38_ga_ms2_57	2	3	A11	57	nmr51	PD1074	aos38_ga_ms2	CDCl3	proton	1	g2_g3	aos38
aos39_ga_ms2_103	3	5	A9	103	nmr92	UGT49	aos39_ga_ms2	CDCl3	proton	1	g3	aos39
aos40_ga_ms2_58	2	3	A12	58	nmr52	RB2550	aos40_ga_ms2	CDCl3	proton	1	g3	aos40
aos41_ga_ms2_104	3	5	A10	104	nmr93	PD1074	aos41_ga_ms2	CDCl3	proton	1	g3	aos41
aos42_ga_ms2_59	2	3	B1	59	nmr53	VC1265	aos42_ga_ms2	CDCl3	proton	1	g2	aos42
aos43_ga_bku_60	2	3	B2	60	nmr54	PD1074	aos43_ga_bku	CDCl3	proton	1	g2_g3	aos43
aos43_ga_ms4_13	1	1	B1	13	nmr12	PD1074	aos43_ga_ms4	CDCl3	proton	1	g1	aos43
aos44_ga_ms2_106	3	5	A12	106	nmr95	PD1074	aos44_ga_ms2	CDCl3	proton	1	g2_g3	aos44
aos45_ga_ms2_110	3	5	B4	110	nmr99	RB2055	aos45_ga_ms2	CDCl3	proton	1	g3	aos45
aos46_ga_ms2_14	1	1	B2	14	nmr13	DL238	aos46_ga_ms2	CDCl3	proton	1	g1	aos46
aos47_ga_ms2_107	3	5	B1	107	nmr96	VC2524	aos47_ga_ms2	CDCl3	proton	1		aos47
aos48_ga_ms2_15	1	1	B3	15	nmr14	N2	aos48_ga_ms2	CDCl3	proton	1	g1	aos48
aos49_ga_ms2_108	3	5	B2	108	nmr97	UGT49	aos49_ga_ms2	CDCl3	proton	1	g3	aos49
aos50_ga_ms2_16	1	1	B4	16	nmr15	DL238	aos50_ga_ms2	CDCl3	proton	1	g1	aos50
aos51_ga_ms2_109	3	5	B3	109	nmr98	AUM2073	aos51_ga_ms2	CDCl3	proton	1	g2	aos51
aos53_ga_ms2_40	1	2	D4	40	nmr40	PD1074	aos53_ga_ms2	CDCl3	proton	1	g1	aos53
aos56_ga_ms2_41	1	2	D5	41	nmr41	N2	aos56_ga_ms2	CDCl3	proton	1	g1	aos56
aos58_ga_ms2_18	1	1	B6	18	nmr17	N2	aos58_ga_ms2	CDCl3	proton	1	g1	aos58
aos65_ga_ms2_19	1	1	B7	19	nmr18	DL238	aos65_ga_ms2	CDCl3	proton	1	g1	aos65
aos66_ga_ms2_112	3	5	B6	112	nmr101	UGT60	aos66_ga_ms2	CDCl3	proton	1	g3	aos66
aos67_ga_ms2_20	1	1	B8	20	nmr19	N2	aos67_ga_ms2	CDCl3	proton	1	g1	aos67
aos69_ga_ms1_64	2	3	B6	64	nmr58	PD1074	aos69_ga_ms1	CDCl3	proton	1	g2_g3	aos69
aos69_ga_ms3_114	3	5	B8	114	nmr103	PD1074	aos69_ga_ms3	CDCl3	proton	1	NA	aos69
aos70_ga_ms2_113	3	5	B7	113	nmr102	VC2524	aos70_ga_ms2	CDCl3	proton	1		aos70
aos71_ga_ms2_62	2	3	B4	62	nmr56	RB2550	aos71_ga_ms2	CDCl3	proton	1	g3	aos71
aos73_ga_ms2_70	2	4	B12	70	nmr65	VC1265	aos73_ga_ms2	CDCl3	proton	1	g2	aos73
aos74_ga_ms2_63	2	3	B5	63	nmr57	RB2347	aos74_ga_ms2	CDCl3	proton	1	g2	aos74
aos75_ga_ms4_115	3	5	B9	115	nmr104	PD1074	aos75_ga_ms4	CDCl3	proton	1	g2_g3	aos75
aos76_ga_ms2_21	1	1	B9	21	nmr20	CX11314	aos76_ga_ms2	CDCl3	proton	1	g1	aos76
aos78_ga_ms4_22	1	1	B10	22	nmr21	PD1074	aos78_ga_ms4	CDCl3	proton	1	g1	aos78
aos79_ga_ms2_116	3	5	B10	116	nmr105	AUM2073	aos79_ga_ms2	CDCl3	proton	1	g2	aos79
aos81_ga_ms2_71	2	4	C1	71	nmr66	RB2550	aos81_ga_ms2	CDCl3	proton	1	g3	aos81
aos82_ga_ms2_75	2	4	C5	75	nmr70	RB2347	aos82_ga_ms2	CDCl3	proton	1	g2	aos82
aos83_ga_ms2_117	3	5	B11	117	nmr106	RB2055	aos83_ga_ms2	CDCl3	proton	1	g3	aos83
aos84_ga_ms2_76	2	4	C6	76	nmr71	VC1265	aos84_ga_ms2	CDCl3	proton	1	g2	aos84
aos85_ga_ms2_140	3	6	D10	140	nmr130	VC2524	aos85_ga_ms2	CDCl3	proton	1		aos85
aos85_ga_ms3_98	3	5	A4	98	nmr87	VC2524	aos85_ga_ms3	CDCl3	proton	1		aos85
aos86_ga_ms2_65	2	3	B7	65	nmr59	KJ550	aos86_ga_ms2	CDCl3	proton	1	g2	aos86
aos87_co_ms3_72	2	4	C2	72	nmr67	PD1074	aos87_co_ms3	CDCl3	proton	1	g2_g3	aos87
aos87_ga_ms3_118	3	5	B12	118	nmr107	PD1074	aos87_ga_ms3	CDCl3	proton	1	g2_g3	aos87
aos88_ga_ms2_138	3	6	D8	138	nmr128	UGT49	aos88_ga_ms2	CDCl3	proton	1	g3	aos88
aos90_ga_ms3_66	2	3	B8	66	nmr60	PD1074	aos90_ga_ms3	CDCl3	proton	1	g2	aos90
aos91_ga_ms2_119	3	5	C1	119	nmr108	AUM2073	aos91_ga_ms2	CDCl3	proton	1	g2	aos91
aos92_ga_ms2_77	2	4	C7	77	nmr72	PD1074	aos92_ga_ms2	CDCl3	proton	1	g2_g3	aos92
aos93_ga_ms2_78	2	4	C8	78	nmr73	VC1265	aos93_ga_ms2	CDCl3	proton	1	g2	aos93
aos94_ga_ms2_139	3	6	D9	139	nmr129	VC2524	aos94_ga_ms2	CDCl3	proton	1		aos94
aos95_ga_ms2_79	2	4	C9	79	nmr74	RB2347	aos95_ga_ms2	CDCl3	proton	1	g2	aos95
aos96_ga_ms2_74	2	4	C4	74	nmr69	RB2550	aos96_ga_ms2	CDCl3	proton	1	g3	aos96
aos98_ga_ms2_67	2	3	B9	67	nmr61	VC1265	aos98_ga_ms2	CDCl3	proton	1	g2	aos98
aos99_ga_ms2_141	3	6	D11	141	nmr131	PD1074	aos99_ga_ms2	CDCl3	proton	1	g3	aos99
aos99_ga_ms2_26	1	2	C2	26	nmr26	PD1074	aos99_ga_ms2	CDCl3	proton	1	g1	aos99
aos99_ga_ms2_68	2	3	B10	68	nmr62	PD1074	aos99_ga_ms2	CDCl3	proton	1	g2	aos99
pooled_mutant_142	3	6	D12	142	pooled	pooled_	pooled_mutant	CDCl3	proton	1		pooled
pooled_mutant_90	2	4	D8	90	pooled	pooled_	pooled_mutant	CDCl3	proton	1		pooled
pooled_natural_is	1	2	D6	42	pooled	pooled_	pooled_natura	CDCl3	proton	1		pooled
pooled_pd1074_143	3	6	E1	143	pooled	pooled_	pooled_pd1074	CDCl3	proton	1		pooled
pooled_pd1074_43	1	2	D7	43	pooled	pooled_	pooled_pd1074	CDCl3	proton	1		pooled
pooled_pd1074_91	2	4	D9	91	pooled	pooled_	pooled_pd1074	CDCl3	proton	1		pooled
solera_144	3	6	E2	144	nmr110	solera	solera	CDCl3	proton	1		solera
solera_3	1	1	A3	3	nmr2	solera	solera	CDCl3	proton	1		solera
solera_44	1	2	D8	44	nmr23	solera	solera	CDCl3	proton	1		solera
solera_49	2	3	A3	49	nmr43	solera	solera	CDCl3	proton	1		solera
solera_92	2	4	D10	92	nmr64	solera	solera	CDCl3	proton	1		solera
solera_97	3	5	A3	97	nmr86	solera	solera	CDCl3	proton	1		solera

## Sheet: CDCL3_META_TABLE
featureID	effect_ALL	pval_ALL	effect_AUM2073	pval_AUM2073	effect_CB4856	pval_CB4856	effect_COMBO	pval_COMBO	effect_CX11314	pval_CX11314	effect_DL238	pval_DL238	effect_KJ550	pval_KJ550	effect_N2	pval_N2	effect_NS	pval_NS	effect_NInoN2	pval_NInoN2	effect_RB2011	pval_RB2011	effect_RB2055	pval_RB2055	effect_RB2347	pval_RB2347	effect_RB2550	pval_RB2550	effect_CM	pval_CM	effect_UGT	pval_UGT	effect_UGT49	pval_UGT49	effect_UGT60	pval_UGT60	effect_VC1265	pval_VC1265	effect_VC2524	pval_VC2524	flag_sig05_COMBO_path	flag_sig05_VC1265	direction_VC1265	flag_sig05_DL238	direction_DL238	flag_sig05_UGT60	direction_UGT60	dir_pd_vs_strain_Combo	sum_flag_sig05_strain_4_Combo
ppm_0_047925	0.276685	0.051351	0.579696	0.247869	0.420532	0.491158	0.273355	0.366606	-0.23816	0.641348	0.171295	0.736751	-0.111368	0.835768	0.372672	0.512389	0.150766	0.580357	0.084555	0.785533	-0.241058	0.686315	0.605441	0.267421	-0.16322	0.730163	1.09078	0.045353	0.241191	0.282412	0.423937	0.087105	-0.095631	0.847274	0.83847	0.168136	0.013055	0.978264	0.984087	0.061791	0	0	strain	0	strain	0	strain	all strain direction	0
ppm_0_058749	-0.107146	0.446287	-0.499573	0.316789	0.0966	0.868854	-0.261361	0.395076	0.237129	0.659518	-0.462744	0.373888	0.24358	0.647852	-0.394193	0.485767	-0.139508	0.612347	-0.060393	0.848047	0.290238	0.625898	-0.031625	0.949344	0.402822	0.407673	-0.147973	0.767281	-0.007631	0.972827	-0.196502	0.412263	-0.229604	0.648093	-1.00417	0.105247	0.362159	0.453031	-0.583225	0.251026	0	0	strain	0	pd1074	0	pd1074	mix strain & pd1074	0
ppm_0_07105	-0.09919	0.484947	-0.667918	0.199305	-0.189317	0.753094	-0.117715	0.696186	0.124433	0.807124	0.094965	0.852955	0.9791	0.091609	-0.757577	0.200457	-0.139011	0.61251	0.030528	0.921501	0.119233	0.855046	-0.436389	0.37864	0.691304	0.163101	-0.048672	0.921709	0.152786	0.50307	-0.351579	0.146163	-0.54312	0.285184	-0.812791	0.18027	0.1233	0.794195	-0.217508	0.663437	0	0	strain	0	strain	0	pd1074	mix strain & pd1074	0
ppm_0_095598	-0.151756	0.296845	-1.17349	0.038241	0.011543	0.985222	-0.188718	0.538052	0.095904	0.862249	0.099787	0.846506	0.988633	0.088738	-0.609499	0.284637	-0.091317	0.744922	0.074823	0.816561	-0.284943	0.63484	-0.092017	0.851719	-0.054586	0.910935	0.517179	0.309831	-0.006364	0.978233	-0.364279	0.142796	-1.20777	0.035794	-1.278	0.047632	0.152842	0.746281	0.043214	0.934501	0	0	strain	0	strain	1	pd1074	mix strain & pd1074	1
ppm_0_11676	-0.404865	0.005194	-0.881583	0.094078	-1.32618	0.061643	-0.459926	0.142405	-0.00131	0.997946	-0.488866	0.352588	-0.029226	0.956366	-0.64887	0.272236	-0.508052	0.074433	-0.465462	0.152112	-0.191635	0.744907	-0.683877	0.200916	-0.003367	0.994549	0.095195	0.855678	-0.187593	0.405171	-0.597191	0.018229	-0.926011	0.082008	-1.67527	0.015896	0.124807	0.79154	-0.240752	0.631135	0	0	strain	0	pd1074	1	pd1074	mix strain & pd1074	1
ppm_0_27097	0.129541	0.37428	-0.110397	0.825761	-0.371416	0.53807	-0.021755	0.944145	0.057281	0.910592	-0.50495	0.333608	1.70867	0.012901	-0.909401	0.147003	-0.387835	0.165258	-0.258534	0.407655	-0.127031	0.843268	0.099566	0.838667	1.00243	0.050906	1.14847	0.037873	0.60255	0.011555	0.0284	0.907677	-0.428132	0.393118	-0.596718	0.31598	0.853063	0.092846	0.077012	0.880684	0	0	strain	0	pd1074	0	pd1074	mix strain & pd1074	0
ppm_0_42422	0.07033	0.622062	-0.747442	0.14295	-0.186462	0.756999	0.30108	0.319511	-0.416023	0.425065	0.407213	0.435507	1.68303	0.009049	0.620178	0.272186	0.105392	0.701445	-0.054429	0.862688	-0.06953	0.912594	-0.432243	0.400744	0.317747	0.504252	0.458759	0.362327	0.154241	0.501298	-0.051611	0.832053	-0.210934	0.684414	-0.030501	0.958173	0.438311	0.362963	-0.380895	0.444164	0	0	strain	0	strain	0	pd1074	mix strain & pd1074	0
ppm_0_43277	0.212971	0.139731	0.181827	0.710511	0.243059	0.708596	-0.169008	0.592505	0.833161	0.171539	-0.462471	0.411501	0.289031	0.590553	0.094406	0.870296	0.146622	0.623609	0.165645	0.635035	1.57842	0.027015	0.364988	0.465844	0.524251	0.28129	-0.078615	0.874431	0.217741	0.329299	0.251492	0.302496	0.100173	0.840827	-0.147693	0.805011	0.043155	0.930527	0.05342	0.913496	0	0	strain	0	pd1074	0	pd1074	mix strain & pd1074	0
ppm_0_47085	0.481098	0.000921	0.486781	0.328375	0.496238	0.414721	0.490766	0.120323	0.510364	0.357669	0.372617	0.484632	0.855465	0.145889	0.486607	0.382451	0.463137	0.098992	0.455151	0.161376	1.77518	0.020312	-0.005728	0.990697	0.713866	0.148549	0.897193	0.089314	0.614061	0.008611	0.346977	0.159387	0.025794	0.958394	-0.214627	0.713922	1.18096	0.025372	-0.094775	0.855284	0	1	strain	0	strain	0	pd1074	mix strain & pd1074	1
ppm_0_50793	0.141786	0.329267	-0.351009	0.485568	1.00512	0.117972	0.111913	0.717993	0.967108	0.080868	0.72976	0.201733	1.20536	0.042285	0.019845	0.971384	0.656448	0.022937	0.894502	0.00819	0.150294	0.797871	0.027078	0.957074	0.068396	0.892498	0.564506	0.310485	-0.19799	0.398343	0.142038	0.556476	-0.088555	0.857773	0.145747	0.801878	-0.34172	0.474041	-1.41294	0.012597	0	0	pd1074	0	strain	0	strain	mix strain & pd1074	0
ppm_0_516	0.079164	0.587199	-0.064791	0.905974	-0.567761	0.364316	-0.37643	0.21823	-1.07421	0.070184	-0.358463	0.503034	-0.663655	0.22798	0.615328	0.279927	-0.322158	0.26506	-0.647494	0.053604	0.533083	0.374643	0.513882	0.315124	-0.139216	0.768492	0.4303	0.39829	-0.039521	0.86568	0.495867	0.042453	1.11229	0.041343	-0.18394	0.7528	-0.523074	0.279409	1.54004	0.008185	0	0	pd1074	0	pd1074	0	pd1074	all pd1074 direction	0
ppm_0_5244	-0.219374	0.135838	-0.130862	0.789415	-3.38856	0.001488	-0.36444	0.261606	0.025284	0.96337	-1.00413	0.072573	0.355484	0.507349	0.030229	0.957607	-0.574368	0.063122	-0.827848	0.024557	1.10611	0.088686	-0.234066	0.649207	-0.34526	0.469023	-0.368167	0.474076	0.030599	0.891419	-0.298804	0.234173	-0.523999	0.311256	-1.42528	0.034846	0.701738	0.155377	-0.382862	0.457699	0	0	strain	0	pd1074	1	pd1074	mix strain & pd1074	1
ppm_0_53394	-0.178636	0.227293	-0.083362	0.866718	-4.01235	0.000768	-0.31326	0.348274	0.190187	0.737102	-1.2357	0.036953	0.229744	0.668453	-0.098254	0.858808	-0.610498	0.054175	-0.862279	0.025962	0.942021	0.137688	0.079616	0.874905	-0.681596	0.166051	0.25936	0.601639	-0.004243	0.985133	-0.121985	0.620843	-0.735066	0.153608	-1.31676	0.049223	0.940193	0.063907	-0.36783	0.476286	0	0	strain	1	pd1074	1	pd1074	mix strain & pd1074	2
ppm_0_54042	-0.221381	0.12155	-0.239037	0.636265	-0.566733	0.349419	-0.296662	0.355108	0.585822	0.26781	-0.756571	0.169898	-0.039795	0.940895	-0.272398	0.620059	-0.220113	0.429059	-0.202063	0.531373	0.266071	0.657842	0.05748	0.909404	-0.004854	0.991846	-0.815413	0.119818	0.005462	0.980613	-0.499338	0.044371	-0.844021	0.105867	-1.35235	0.044254	0.617206	0.205237	-0.371182	0.471542	0	0	strain	0	pd1074	1	pd1074	mix strain & pd1074	1
ppm_0_54535	-0.213798	0.136893	-0.53262	0.287772	-1.4883	0.061011	-0.024	0.939611	-0.635514	0.251317	-0.57364	0.322096	0.084548	0.874655	-0.154438	0.777466	-0.59575	0.04646	-0.784689	0.02819	-0.476572	0.433016	-0.420411	0.40451	-0.624157	0.200559	0.155699	0.75308	-0.023591	0.916894	-0.182917	0.44196	0.135014	0.784898	-0.515917	0.382759	0.714745	0.146715	0.276797	0.590883	0	0	strain	0	pd1074	0	pd1074	mix strain & pd1074	0
ppm_0_55144	-0.287823	0.051691	-0.221005	0.654237	-4.58398	0.000485	-0.407014	0.223806	0.091428	0.868957	-1.3404	0.027285	0.008737	0.987057	-0.379214	0.495836	-0.738359	0.020985	-0.915281	0.019178	0.693509	0.256251	0.08624	0.863314	-0.609343	0.2116	0.133772	0.786939	-0.105359	0.641576	-0.236536	0.338047	-0.986503	0.06572	-1.46779	0.030334	0.790123	0.112097	-0.487434	0.347159	0	0	strain	1	pd1074	1	pd1074	mix strain & pd1074	2
ppm_0_56723	0.225949	0.111545	0.233047	0.641189	0.166734	0.7761	0.12591	0.682418	-0.25676	0.623973	0.350362	0.524596	0.450962	0.446759	-0.158091	0.772049	0.013155	0.961863	0.071517	0.822378	0.167442	0.777189	-0.044881	0.926916	0.743998	0.137921	0.687754	0.191825	0.446131	0.052339	0.14847	0.534856	0.077733	0.877459	-0.165128	0.778427	0.149944	0.754241	0.699118	0.176633	0	0	strain	0	strain	0	pd1074	mix strain & pd1074	0
ppm_0_57651	0.2688	0.06005	0.258817	0.602111	0.296544	0.614805	0.128672	0.678505	-0.208555	0.687844	0.477701	0.390155	0.468574	0.43189	-0.110737	0.839253	0.09514	0.729767	0.165438	0.604026	0.095295	0.872561	-0.120358	0.80884	0.805491	0.107286	0.775412	0.141532	0.525627	0.023355	0.123542	0.608966	0.093639	0.85376	-0.291027	0.626121	0.139438	0.771472	1.0546	0.051724	0	0	strain	0	strain	0	pd1074	mix strain & pd1074	0
ppm_0_59398	0.196078	0.177928	-0.250707	0.623582	1.04362	0.106171	0.091598	0.765238	-0.503946	0.333681	0.638689	0.246053	0.034573	0.957099	-0.37187	0.505517	0.124101	0.659804	0.293701	0.368503	-0.421984	0.477684	0.209432	0.687651	1.11698	0.035184	0.773103	0.137229	0.251401	0.288217	0.191205	0.433529	0.190787	0.715339	0.026311	0.964195	-0.273849	0.564878	0.718899	0.171417	0	0	pd1074	0	strain	0	strain	mix strain & pd1074	0
ppm_0_62367	-0.202295	0.168557	-0.148359	0.764471	-3.29242	0.001479	-0.242871	0.463903	0.07051	0.899031	-1.157	0.046638	0.322432	0.551086	-0.293325	0.595137	-0.694033	0.025142	-0.878558	0.019002	0.589714	0.331484	0.023808	0.962563	-0.613672	0.209963	0.291355	0.558194	0.018824	0.934374	-0.14939	0.540568	-0.710823	0.167946	-1.13488	0.080001	1.04126	0.043536	-0.4017	0.439317	0	1	strain	1	pd1074	0	pd1074	mix strain & pd1074	2
ppm_0_65538	0.087186	0.540687	0.125387	0.798397	-0.383217	0.527383	0.156969	0.606708	1.37994	0.021031	0.755693	0.166654	-0.483647	0.379292	0.328383	0.552047	0.528953	0.065273	0.603152	0.072515	0.708642	0.24692	-0.132712	0.794379	0.251655	0.60116	0.581588	0.25595	-0.126768	0.569388	0.024906	0.918333	-0.867473	0.098039	-0.007267	0.99001	-0.185131	0.696569	-0.441905	0.380553	0	0	pd1074	0	strain	0	pd1074	mix strain & pd1074	0
ppm_0_66461	-0.213226	0.128245	-0.711448	0.162193	-0.351751	0.551959	-0.268643	0.380177	0.089613	0.861171	-0.143722	0.782658	-0.072711	0.895423	-0.438691	0.433908	-0.191363	0.481436	-0.115345	0.71055	0.273302	0.643861	-0.392479	0.429318	-0.572066	0.241096	-0.092579	0.854862	-0.392213	0.082451	-0.032183	0.89215	0.002499	0.995978	0.206236	0.727305	-0.709003	0.149714	0.150157	0.759679	0	0	pd1074	0	pd1074	0	strain	mix strain & pd1074	0
ppm_0_72861	0.179479	0.213829	-0.688067	0.177433	-0.198354	0.737299	0.194457	0.521939	1.02319	0.067452	0.409194	0.428379	0.709162	0.258254	-0.746903	0.194765	0.154748	0.579624	0.432024	0.176236	-0.179467	0.759886	0.274085	0.609645	0.819922	0.1011	0.48427	0.353255	0.229337	0.322211	0.142445	0.562533	0.0758	0.885805	-0.044266	0.939991	0.16737	0.731409	0.279909	0.573521	0	0	strain	0	strain	0	pd1074	mix strain & pd1074	0
ppm_0_73953	0.03882	0.783645	-0.066895	0.89105	0.020248	0.972442	0.129847	0.681452	0.620573	0.239717	0.546118	0.321928	-0.303808	0.580066	-0.542607	0.337684	0.185008	0.506187	0.417057	0.191926	-0.08243	0.898403	0.330245	0.502448	-0.223608	0.64041	0.436432	0.391419	-0.279548	0.210073	0.304068	0.209791	0.025604	0.958787	0.868069	0.164951	-0.656211	0.181538	-0.155613	0.753179	0	0	pd1074	0	strain	0	strain	mix strain & pd1074	0
ppm_0_76214	-0.136561	0.345637	-0.52358	0.296124	-0.532178	0.406114	-0.253305	0.410376	-0.195981	0.733451	0.025854	0.961535	-0.110024	0.84843	-0.999805	0.114606	-0.375326	0.204544	-0.201279	0.547387	0.041585	0.951367	0.113672	0.81612	0.178535	0.709672	0.006722	0.989386	-0.086626	0.702114	-0.031936	0.89594	-0.142354	0.783427	-0.213645	0.721117	-0.505499	0.295052	0.550112	0.280085	0	0	pd1074	0	strain	0	pd1074	mix strain & pd1074	0
ppm_0_7689	0.187747	0.189217	0.128087	0.794817	0.145293	0.806037	0.008492	0.979001	-0.03473	0.945512	0.436324	0.435791	0.384294	0.514095	0.246541	0.652704	0.18821	0.493281	0.168616	0.595395	-0.037509	0.949675	-0.15669	0.770022	0.724512	0.149731	0.478065	0.342852	0.229255	0.320108	0.141032	0.562731	0.426755	0.397433	-0.200276	0.743875	-0.206975	0.688336	0.143953	0.770839	0	0	pd1074	0	strain	0	pd1074	mix strain & pd1074	0
ppm_0_77727	0.020709	0.883052	-0.031634	0.9493	0.209477	0.722263	-0.08032	0.798821	-0.295931	0.563949	0.558774	0.31615	-0.020376	0.971744	0.180119	0.741513	0.141893	0.605475	0.128942	0.684977	-0.15436	0.793194	-0.412476	0.404567	0.584637	0.229053	0.522102	0.302283	0.070841	0.755058	-0.124068	0.600581	-0.343209	0.491302	-0.253094	0.66563	-0.474902	0.346115	0.230073	0.638758	0	0	pd1074	0	strain	0	pd1074	mix strain & pd1074	0
ppm_0_79533	0.135531	0.337498	-0.231348	0.643019	0.421242	0.480094	0.149663	0.620715	-0.340243	0.510419	0.456824	0.38495	0.069306	0.903842	0.386239	0.486967	0.209865	0.442205	0.153686	0.624067	-3.9e-05	0.999948	-0.130508	0.793565	0.587786	0.236987	0.412582	0.427144	0.157655	0.489479	0.054065	0.821303	-0.0928	0.852697	0.108282	0.854262	-0.073884	0.876321	0.460854	0.376579	0	0	pd1074	0	strain	0	strain	mix strain & pd1074	0
ppm_0_80783	0.166064	0.256689	0.642902	0.208183	0.536574	0.371743	0.2858	0.37858	0.849127	0.119252	0.711162	0.182618	-0.250597	0.69176	-0.308435	0.574555	0.449103	0.105904	0.709154	0.027604	-0.406213	0.496819	0.200721	0.700194	0.095978	0.845212	-0.271889	0.608603	-0.00228	0.992427	0.120162	0.62698	0.162738	0.749952	1.083	0.087046	-0.714434	0.182404	0.06378	0.906707	0	0	pd1074	0	strain	0	strain	mix strain & pd1074	0
ppm_0_82092	0.386223	0.008249	-0.043065	0.931353	0.629805	0.2989	0.361055	0.253204	1.50097	0.014343	1.18496	0.040312	1.06634	0.065487	0.095472	0.865864	0.830405	0.00485	1.10505	0.001383	-0.189524	0.746735	-0.053967	0.91477	0.869203	0.089907	0.618549	0.240201	0.333278	0.155733	0.14399	0.551164	0.116063	0.821695	0.192333	0.742339	-0.120644	0.807045	0.068524	0.901647	0	0	pd1074	1	strain	0	strain	mix strain & pd1074	1
ppm_0_82938	0.165149	0.242376	0.099478	0.839698	0.547295	0.366738	0.141646	0.637927	-0.225377	0.664719	0.370961	0.476104	0.16302	0.782646	0.334805	0.544094	0.233226	0.393408	0.200233	0.524387	-0.41616	0.484492	-0.166134	0.735913	0.824504	0.099584	0.57693	0.269665	0.220612	0.333137	0.051896	0.828258	-0.106662	0.831451	0.373459	0.525622	-0.198212	0.675515	0.253363	0.621503	0	0	pd1074	0	strain	0	strain	mix strain & pd1074	0
ppm_0_83476	-0.111894	0.435747	0.095804	0.848402	-0.773106	0.211299	-0.177404	0.566838	0.311666	0.543908	-0.44633	0.402339	0.094351	0.885655	-0.53893	0.335786	-0.314838	0.254186	-0.24283	0.444223	0.380955	0.525864	0.598215	0.239929	-0.63969	0.190524	-0.285301	0.609514	-0.296202	0.19928	0.256488	0.2957	-0.054815	0.911643	0.758315	0.213858	-0.549336	0.259432	-0.28705	0.562356	0	0	pd1074	0	pd1074	0	strain	mix strain & pd1074	0
ppm_0_84169	-0.178855	0.212096	0.302202	0.54579	-0.859008	0.170813	-0.475494	0.122539	0.105363	0.836465	-0.55976	0.294283	-0.049619	0.937262	-0.626078	0.268391	-0.437997	0.114068	-0.37857	0.233821	0.44365	0.464777	0.389948	0.431176	-0.684706	0.16323	-0.246352	0.67145	-0.276617	0.229665	0.131625	0.589525	0.054612	0.912019	-0.025503	0.965042	-0.728541	0.140989	-0.117876	0.810994	0	0	pd1074	0	pd1074	0	pd1074	all pd1074 direction	0
ppm_0_84892	0.103716	0.464149	0.242962	0.62214	1.4666	0.035535	0.266094	0.380812	-0.904654	0.099216	0.248761	0.633469	0.193092	0.726418	0.143905	0.792063	0.113307	0.689818	0.101961	0.759044	-0.09967	0.86663	0.017375	0.9718	0.388919	0.415892	0.171255	0.735333	0.143331	0.525977	0.053559	0.821061	-0.161426	0.744781	0.399435	0.496917	0.190865	0.692925	-0.382467	0.472945	0	0	strain	0	strain	0	strain	all strain direction	0
ppm_0_85708	0.165527	0.256374	-0.573928	0.290623	1.73527	0.020991	0.348823	0.257086	-0.416593	0.421419	0.868727	0.125291	-0.304054	0.61161	0.154239	0.778687	0.397051	0.170299	0.490703	0.14997	-0.737983	0.229978	-0.428302	0.408405	0.576039	0.252819	0.522608	0.308139	0.170203	0.471175	-0.000215	0.999291	0.278136	0.576745	0.14743	0.799591	0.1206	0.798596	0.912167	0.096174	0	0	strain	0	strain	0	strain	all strain direction	0
ppm_0_86639	0.060077	0.672368	0.024993	0.961024	1.67548	0.03074	0.114981	0.700888	-0.247382	0.629194	0.217772	0.670876	-0.235681	0.661997	0.499132	0.372552	0.342008	0.227118	0.287971	0.380347	-0.322094	0.586023	-0.706398	0.164942	-0.07022	0.882171	0.837693	0.114146	0.011294	0.959893	-0.087663	0.715766	-0.269718	0.587157	0.0862	0.882884	0.045639	0.923454	0.285618	0.58398	0	0	strain	0	strain	0	strain	all strain direction	0
ppm_0_88819	0.590828	7.6e-05	0.090118	0.871299	0.111387	0.849323	0.687662	0.045631	0.218857	0.668195	0.772932	0.183087	0.120048	0.826523	0.887095	0.132414	0.47732	0.090353	0.355927	0.267352	0.682532	0.273319	0.710841	0.164893	0.376555	0.434729	0.718904	0.182664	0.328625	0.160506	1.03453	0.000109	1.20625	0.03139	3.75596	0.000193	-0.040566	0.931447	1.34543	0.022608	1	0	pd1074	0	strain	1	strain	mix strain & pd1074	1
ppm_0_89485	0.62467	3e-05	-0.017108	0.974829	0.285364	0.62811	0.67289	0.042277	0.630379	0.235079	1.06246	0.066775	0.32691	0.574233	0.925434	0.118185	0.722841	0.011386	0.661448	0.042495	0.318012	0.603177	0.3568	0.470657	0.567752	0.25804	0.91192	0.123725	0.35022	0.139296	0.877607	0.000805	1.22095	0.026855	2.30302	0.002816	-0.204198	0.66668	1.30877	0.022321	1	0	pd1074	0	strain	1	strain	mix strain & pd1074	1
ppm_0_91239	0.230663	0.108434	-0.036406	0.942403	-0.326151	0.581414	0.028609	0.926122	0.650221	0.223118	0.259622	0.640447	0.147648	0.796428	0.242481	0.662356	0.231744	0.406173	0.228118	0.479588	0.263923	0.655409	-0.228609	0.641544	0.616243	0.225828	0.770625	0.182294	0.081205	0.722276	0.404085	0.101448	0.967849	0.068338	0.378734	0.520331	-0.371695	0.436229	0.127379	0.801023	0	0	pd1074	0	strain	0	strain	mix strain & pd1074	0
ppm_0_92147	0.167144	0.242517	-0.07409	0.882618	-0.308198	0.60188	-0.103036	0.739517	0.629092	0.24071	0.139486	0.806342	0.214745	0.714953	0.005107	0.992567	0.13736	0.623664	0.184021	0.571964	0.165741	0.779797	-0.206192	0.674389	0.494262	0.316475	0.687189	0.214168	0.068286	0.764455	0.302441	0.214051	0.843093	0.10615	0.050012	0.931662	-0.376524	0.430462	0.156096	0.757924	0	0	pd1074	0	strain	0	strain	mix strain & pd1074	0
ppm_0_93094	0.374434	0.008632	0.696248	0.177083	0.177567	0.763093	0.537385	0.085523	0.040618	0.936295	0.47686	0.391624	0.70874	0.203986	0.26178	0.633255	0.231346	0.398779	0.221215	0.484627	-0.254502	0.67171	0.159659	0.749471	1.26176	0.018355	0.508944	0.317129	0.675625	0.003628	0.162448	0.498543	-0.11026	0.827991	0.47536	0.423349	0.626328	0.200663	0.155875	0.758281	0	0	strain	0	strain	0	strain	all strain direction	0
ppm_0_94002	-0.129958	0.355076	0.082014	0.866874	0.353431	0.550461	-0.296454	0.330038	0.023922	0.962514	-0.565068	0.28529	-0.220691	0.68322	-0.253088	0.650541	-0.128239	0.637597	-0.089364	0.774378	-0.338083	0.569497	0.294892	0.558015	-0.889596	0.07739	-0.483203	0.343383	-0.308435	0.169173	0.07398	0.758473	0.611476	0.234502	0.214998	0.715501	-0.41367	0.38849	-0.103592	0.836144	0	0	pd1074	0	pd1074	0	strain	mix strain & pd1074	0
ppm_0_95046	-0.258521	0.073273	0.266547	0.5874	0.457818	0.442994	-0.516433	0.1063	0.167535	0.742274	-0.464005	0.402273	-0.405188	0.477672	-0.285083	0.607904	-0.038328	0.889426	0.042249	0.894147	-0.716447	0.249281	0.17233	0.72936	-1.43022	0.009454	-0.907012	0.091592	-0.551068	0.019478	-0.118585	0.626205	0.496695	0.326794	0.12409	0.832725	-1.07547	0.040601	-0.301335	0.554797	0	1	pd1074	0	pd1074	0	strain	mix strain & pd1074	1
ppm_0_96048	-0.028931	0.837259	0.13371	0.784644	0.308309	0.60202	-0.245301	0.41574	0.125032	0.806656	-0.372874	0.472341	0.049625	0.925654	0.000148	0.99979	-0.001734	0.994903	-0.002306	0.994065	-0.145775	0.804426	0.386104	0.450917	-0.668514	0.173733	-0.567568	0.271628	-0.237453	0.287424	0.198663	0.415941	1.16008	0.033522	0.173515	0.765305	-0.422051	0.37969	-0.232532	0.646728	0	0	pd1074	0	pd1074	0	strain	mix strain & pd1074	0
ppm_1_0107	0.078888	0.57566	-0.162708	0.743074	0.29328	0.620766	-0.008695	0.9775	0.100159	0.846179	0.538228	0.322089	0.383338	0.482205	-0.376004	0.518412	0.148693	0.59285	0.303752	0.337216	-0.278992	0.636087	0.114749	0.823089	0.503428	0.298942	0.194509	0.698015	0.216804	0.329606	-0.135838	0.573285	-0.28081	0.579515	-0.62317	0.310725	-0.058805	0.90082	0.46311	0.351175	0	0	pd1074	0	strain	0	pd1074	mix strain & pd1074	0
ppm_1_031	0.146794	0.300039	-0.074145	0.882974	0.026643	0.96373	-0.173603	0.58472	0.092192	0.85653	0.460235	0.420259	0.108793	0.841242	0.307068	0.57855	0.217475	0.431238	0.187634	0.556432	-0.21997	0.712586	-0.029416	0.952166	0.608933	0.214798	0.494403	0.334173	0.171589	0.450603	0.066105	0.782657	0.109244	0.827478	-0.162234	0.791499	-0.644978	0.186871	0.93259	0.074356	0	0	pd1074	0	strain	0	pd1074	mix strain & pd1074	0
ppm_1_0699	0.194992	0.170583	-0.144648	0.768551	0.501678	0.402295	-0.030752	0.920447	-0.416206	0.42143	0.358051	0.498415	0.324435	0.597431	0.601663	0.285544	0.228103	0.406476	0.111495	0.723177	-0.150661	0.797339	0.139996	0.774547	0.892674	0.076902	0.678309	0.201405	0.213831	0.351485	0.14859	0.538222	0.241845	0.633018	-0.361416	0.558388	-0.150962	0.752871	0.24233	0.631364	0	0	pd1074	0	strain	0	pd1074	mix strain & pd1074	0
ppm_1_0794	0.485632	0.00085	0.362545	0.462555	-0.181645	0.761889	0.628174	0.047865	1.90613	0.005191	0.749693	0.201133	0.391855	0.466571	-0.030591	0.95648	0.514877	0.08738	0.736281	0.039246	0.431291	0.503506	0.599212	0.263213	0.69811	0.156322	0.309196	0.535751	0.416547	0.063888	0.549432	0.026193	0.525365	0.301234	0.998525	0.107404	0.329973	0.488173	0.288784	0.578911	1	0	strain	0	strain	0	strain	all strain direction	0
ppm_1_0889	0.057215	0.68689	-0.070277	0.88588	-0.214054	0.717391	-0.039383	0.900034	0.609029	0.26394	0.065591	0.897311	0.557345	0.306023	-0.109227	0.844587	0.10057	0.713623	0.167506	0.594573	-0.316199	0.596147	-0.352864	0.474663	0.486314	0.32584	-0.579152	0.254685	0.04344	0.849166	0.038945	0.871877	0.67601	0.186648	1.04475	0.095193	-0.884889	0.086544	0.153109	0.765626	0	0	pd1074	0	strain	0	strain	mix strain & pd1074	0
ppm_1_0963	-0.01504	0.916067	0.01354	0.977931	-0.576953	0.397728	0.059875	0.84773	0.854135	0.118012	-0.23498	0.669066	0.264787	0.619785	-0.003073	0.99552	0.068622	0.81099	0.095803	0.776177	-0.728896	0.240068	-0.661551	0.222145	-0.005365	0.990934	0.22562	0.649331	-0.083379	0.708016	0.006578	0.978506	0.236109	0.634275	0.897741	0.143646	-0.228759	0.634365	-0.449521	0.388302	0	0	pd1074	0	pd1074	0	strain	mix strain & pd1074	0
ppm_1_1038	-0.054971	0.699992	-0.285018	0.57372	0.149058	0.802454	-0.397448	0.19591	-0.005661	0.991251	-0.205853	0.686646	0.439187	0.431241	-0.045325	0.934067	-0.039514	0.883552	-0.037654	0.903311	-0.369164	0.532982	-0.110004	0.839905	0.591982	0.223652	0.22918	0.648666	0.136433	0.550589	-0.293391	0.236841	-0.663197	0.209127	-0.751276	0.235571	-0.363097	0.453845	0.381567	0.472127	0	0	pd1074	0	pd1074	0	pd1074	all pd1074 direction	0
ppm_1_1112	0.123291	0.38905	0.565805	0.258732	-0.9696	0.166724	0.279499	0.365742	0.546943	0.312264	-0.353549	0.496952	0.25304	0.659071	-0.41484	0.468157	-0.219651	0.44301	-0.15433	0.640824	0.166289	0.777126	0.308546	0.541535	-0.249789	0.599015	0.716847	0.164656	0.204793	0.370766	0.273283	0.252824	-0.100987	0.839988	0.273736	0.638736	0.892638	0.080289	-0.376224	0.462955	0	0	strain	0	pd1074	0	strain	mix strain & pd1074	0
ppm_1_1194	-0.095844	0.501937	0.069936	0.893407	-1.19734	0.071101	-0.004529	0.987862	0.118081	0.820959	-0.037304	0.941619	-0.456114	0.42313	-0.657809	0.249066	-0.34579	0.214791	-0.248032	0.437489	0.1853	0.753748	0.848894	0.100755	-0.590507	0.224284	-0.314506	0.542826	-0.118991	0.599099	0.123954	0.612576	-0.024834	0.96359	-0.126139	0.828086	0.104448	0.825294	0.212151	0.668964	0	0	strain	0	pd1074	0	pd1074	mix strain & pd1074	0
ppm_1_1249	0.065704	0.642901	-0.147013	0.770271	0.423721	0.47745	-0.125743	0.675597	-0.43883	0.396976	0.246873	0.62993	0.216278	0.721597	0.137828	0.800662	0.069994	0.795567	0.04799	0.877326	-0.375319	0.526348	-0.12575	0.799795	0.659181	0.186353	0.785707	0.150356	0.126058	0.583574	-0.004134	0.986327	-0.142769	0.774792	-0.189506	0.746943	-0.408403	0.393383	0.391153	0.441964	0	0	pd1074	0	strain	0	pd1074	mix strain & pd1074	0
ppm_1_1293	-0.158238	0.268298	-0.124947	0.807665	-1.27705	0.060625	-0.135788	0.655819	-0.034562	0.946628	-0.603301	0.258352	-0.257605	0.653281	-0.885468	0.130168	-0.615051	0.030719	-0.531188	0.103033	0.100498	0.864548	0.558809	0.264232	-0.267266	0.582391	-0.242465	0.648559	-0.062695	0.782432	0.061796	0.797745	-0.254935	0.617595	0.127571	0.826394	0.06446	0.893575	0.222419	0.655475	0	0	strain	0	pd1074	0	strain	mix strain & pd1074	0
ppm_1_1381	0.127326	0.370896	-0.219924	0.660252	0.352944	0.550591	0.03797	0.900352	-0.343408	0.505714	0.356347	0.494211	0.125306	0.837833	0.044663	0.935054	0.086588	0.74926	0.100143	0.747956	-0.280029	0.635575	-0.207123	0.67838	1.07343	0.038498	0.671028	0.210368	0.233736	0.312961	0.043943	0.855701	0.004835	0.992294	0.009857	0.98689	-0.209695	0.659471	0.478086	0.348783	0	0	pd1074	0	strain	0	strain	mix strain & pd1074	0
ppm_1_149	0.267292	0.057843	0.540797	0.279948	0.169213	0.77364	0.353365	0.249079	-0.444871	0.392685	0.2676	0.616494	0.399616	0.47478	0.171035	0.754045	0.026626	0.922242	-0.021432	0.945741	-0.196188	0.738606	-0.001578	0.997467	0.86348	0.086257	0.303428	0.5466	0.529722	0.020343	0.165883	0.484717	0.110672	0.823316	0.671126	0.262733	0.219048	0.647711	0.639847	0.218912	0	0	strain	0	strain	0	strain	all strain direction	0
ppm_1_1582	0.216309	0.126861	0.156439	0.75062	0.70836	0.255015	0.332831	0.269587	-0.354353	0.491172	0.357494	0.488573	0.080578	0.89639	0.012224	0.982175	0.139333	0.609349	0.181334	0.56423	-0.497585	0.411178	0.126552	0.798874	0.872277	0.082709	0.430535	0.391023	0.359404	0.118486	0.121133	0.612447	-0.189807	0.704795	0.729832	0.225813	0.069005	0.883681	0.588403	0.259232	0	0	strain	0	strain	0	strain	all strain direction	0
ppm_1_1665	0.197079	0.166726	-0.061883	0.900519	0.648605	0.293792	0.396311	0.198223	-0.268948	0.599276	0.799112	0.157065	-0.043695	0.942268	0.088253	0.872083	0.269135	0.333705	0.332035	0.304286	-0.440243	0.462208	-0.036059	0.942121	0.86434	0.085097	0.838114	0.114893	0.289865	0.205372	0.040454	0.866598	-0.496374	0.324399	0.363882	0.534118	0.135823	0.773618	0.490244	0.338842	0	0	strain	0	strain	0	strain	all strain direction	0
ppm_1_1745	0.069574	0.626227	0.065266	0.894753	0.193489	0.742391	0.318051	0.300266	-0.157131	0.757746	0.476595	0.391915	-0.189016	0.750445	0.258742	0.637518	0.176847	0.519245	0.149597	0.636741	-0.275958	0.639416	-1.35033	0.01543	0.033351	0.946549	0.612681	0.238563	0.166096	0.469501	-0.124644	0.609852	-0.10978	0.824966	0.423728	0.470444	0.13537	0.7745	0.763771	0.152851	0	0	strain	0	strain	0	strain	all strain direction	0
ppm_1_2186	0	1	0	1	0	1	0	1	0	1	0	1	0	1	0	1	0	1	0	1	0	1	0	1	0	1	0	1	0	1	0	1	0	1	0	1	0	1	0	1	0	0	pd1074	0	pd1074	0	pd1074	all pd1074 direction	0
ppm_1_2501	-0.162065	0.260509	-0.181855	0.710917	-0.104667	0.858595	-0.059857	0.846144	-0.700418	0.188626	-0.459218	0.379057	-0.060708	0.911328	0.471553	0.396592	-0.220081	0.421823	-0.44162	0.160686	0.368772	0.533446	-0.51162	0.35605	-0.057512	0.903214	-0.080218	0.880503	-0.035917	0.87402	-0.271561	0.286671	-0.555309	0.325537	-0.584881	0.341851	0.619394	0.204376	-0.63148	0.251329	0	0	strain	0	pd1074	0	pd1074	mix strain & pd1074	0
ppm_1_2646	0.110181	0.462237	1.46679	0.013061	-0.798664	0.255187	0.253616	0.427588	0.081055	0.889244	0.620504	0.239408	-0.454098	0.400017	-0.011009	0.984037	0.068388	0.813658	0.098966	0.771948	-0.787424	0.220422	0.876014	0.09214	-0.414212	0.42168	-0.750373	0.152224	-0.087159	0.714687	0.373865	0.146969	1.4086	0.016327	1.23042	0.057493	-0.704442	0.169315	0.017847	0.972525	0	0	pd1074	0	strain	0	strain	mix strain & pd1074	0
ppm_1_2796	0.088659	0.54104	0.038506	0.938078	0.509145	0.423642	0.015093	0.962752	-0.407811	0.436612	0.163522	0.748731	0.462046	0.39213	0.746936	0.197682	0.202983	0.465632	0.040307	0.898851	0.3639	0.551458	0.373205	0.449611	0.541936	0.262644	0.522925	0.302055	0.130078	0.568881	-0.058556	0.81808	-0.7279	0.191787	-2.02162	0.012216	0.624502	0.200585	-1.30438	0.01947	0	0	strain	0	strain	1	pd1074	mix strain & pd1074	1
ppm_1_2965	0.127647	0.366647	0.014049	0.977181	0.59143	0.333631	0.091722	0.75991	-0.631074	0.232068	0.340343	0.50984	0.239005	0.682747	0.149321	0.785281	0.081792	0.765163	0.059331	0.851112	-0.426268	0.474089	-0.143235	0.770941	0.870541	0.083179	0.651668	0.215225	0.240842	0.29102	0.03807	0.873606	-0.132187	0.791562	0.217632	0.711146	-0.199371	0.67388	0.35134	0.497142	0	0	pd1074	0	strain	0	strain	mix strain & pd1074	0
ppm_1_3116	0.022145	0.874529	-0.190604	0.703537	0.512728	0.393647	-0.058944	0.847247	-0.024354	0.961945	0.57529	0.28872	-0.113309	0.840981	0.06706	0.902109	0.262343	0.337408	0.327992	0.299472	-0.254912	0.664665	-0.313773	0.525985	0.475855	0.323277	0.338435	0.504719	0.001445	0.994891	-0.135218	0.568079	-0.303811	0.543352	-0.165643	0.775598	-0.485329	0.313229	0.304721	0.547281	0	0	pd1074	0	strain	0	pd1074	mix strain & pd1074	0
ppm_1_3227	-0.260689	0.075395	-0.168488	0.744597	-0.471884	0.526515	-0.706818	0.03369	-1.34638	0.025953	-1.36584	0.026578	-0.16543	0.756922	0.116986	0.830608	-0.736217	0.01696	-1.13393	0.002389	0.768011	0.219784	0.346887	0.511235	-0.350973	0.472604	-0.479788	0.341184	-0.31286	0.163596	0.112412	0.651177	0.328241	0.510001	-0.395645	0.568891	-0.45391	0.345539	-0.383214	0.438847	1	0	pd1074	1	pd1074	0	pd1074	all pd1074 direction	1
ppm_1_3329	0.091891	0.52182	-0.082044	0.868801	-0.145559	0.819023	-0.111165	0.727193	-1.12181	0.049559	-1.38099	0.023152	0.556133	0.308381	0.462916	0.40568	-0.526604	0.074562	-0.914108	0.008694	0.316643	0.600439	0.674872	0.192315	0.034968	0.941882	0.258207	0.608306	0.277226	0.218297	0.289361	0.227364	0.143273	0.773105	0.018221	0.975047	0.616072	0.206889	0.317417	0.537839	0	0	strain	1	pd1074	0	strain	mix strain & pd1074	1
ppm_1_3427	-0.086795	0.553409	0.460497	0.354687	-2.23802	0.008177	-0.090568	0.77533	-1.3313	0.030081	-1.45732	0.016583	0.303339	0.574303	-0.105684	0.847049	-1.0858	0.000565	-1.56921	4.5e-05	0.446965	0.471491	0.616136	0.222624	-0.374586	0.459502	-0.428294	0.440211	0.170583	0.448401	0.210475	0.388439	0.140328	0.77673	0.264044	0.65041	0.528095	0.274469	-0.081062	0.869627	0	0	strain	1	pd1074	0	strain	mix strain & pd1074	1
ppm_1_3511	-0.153902	0.291901	-0.177987	0.718205	-4.27822	0.000586	-0.509923	0.101385	-1.14023	0.057604	-1.14524	0.046498	0.265702	0.61861	-0.257173	0.639611	-1.04946	0.001046	-1.45726	0.000217	-0.621845	0.313279	0.443326	0.371547	1.0172	0.048801	0.528084	0.298757	0.214034	0.339475	-0.072135	0.764641	-0.662311	0.198963	-0.331632	0.572193	-0.190993	0.688756	0.261765	0.594031	0	0	pd1074	1	pd1074	0	pd1074	all pd1074 direction	1
ppm_1_3636	0.158952	0.265898	-0.113031	0.819566	0.192812	0.742553	0.007514	0.980405	-0.381987	0.460954	0.290846	0.579332	0.374632	0.538895	0.139715	0.800198	0.048121	0.859443	0.018828	0.951908	-0.275171	0.641925	-0.293492	0.561648	1.09077	0.035723	0.911157	0.099395	0.289893	0.207997	0.10051	0.682307	0.252077	0.618273	-0.138079	0.822486	-0.13868	0.770833	0.374011	0.455423	0	0	pd1074	0	strain	0	pd1074	mix strain & pd1074	0
ppm_1_3787	0.169245	0.235843	-0.190093	0.702019	0.635953	0.296379	0.187065	0.544531	-0.698216	0.190615	0.536798	0.318709	0.353616	0.513632	-0.097999	0.857366	0.060196	0.828024	0.115278	0.720126	0.498264	0.406139	-0.408422	0.425728	0.495907	0.308874	-0.030143	0.951805	0.236315	0.300519	0.177132	0.467258	1.01394	0.057524	-0.104282	0.863192	0.091712	0.848945	0.503718	0.366979	0	0	strain	0	strain	0	pd1074	mix strain & pd1074	0
ppm_1_3904	0.361036	0.011349	-0.078331	0.881576	0.556978	0.354658	0.421159	0.180504	0.016739	0.973952	0.415971	0.473028	0.41224	0.453396	0.592615	0.292459	0.370902	0.186271	0.297581	0.357962	-0.456633	0.443582	0.02412	0.960669	0.561897	0.255154	0.972541	0.068426	0.380634	0.094645	0.331776	0.16889	0.763462	0.139725	0.209924	0.718531	0.573542	0.240523	0.381683	0.441413	0	0	strain	0	strain	0	strain	all strain direction	0
ppm_1_4316	0.100431	0.480485	-0.247379	0.615875	0.085639	0.883907	-0.00321	0.991629	0.827703	0.145619	0.444023	0.397974	-0.002883	0.995885	-0.197296	0.72717	0.298014	0.287293	0.458992	0.154519	0.523901	0.396784	-0.474474	0.357109	0.127118	0.789962	0.037188	0.940876	0.117105	0.602188	-0.069292	0.776477	0.034253	0.946722	-0.390975	0.526732	-0.139373	0.769072	0.928084	0.075361	0	0	pd1074	0	strain	0	pd1074	mix strain & pd1074	0
ppm_1_441	0.237609	0.095475	-0.097667	0.847502	0.477658	0.424046	0.122596	0.698025	0.059707	0.906473	0.822161	0.151365	0.56733	0.320148	0.326727	0.558416	0.396167	0.154347	0.419089	0.191392	0.324106	0.583891	-0.219094	0.660957	0.470166	0.340351	0.610384	0.245316	0.145142	0.526968	0.220692	0.35856	0.211849	0.672484	0.252558	0.670451	-0.482319	0.326897	0.381733	0.456379	0	0	pd1074	0	strain	0	strain	mix strain & pd1074	0
ppm_1_4651	0.221296	0.117617	-0.236476	0.638164	-0.136638	0.816464	0.167699	0.58899	-0.364781	0.487274	0.890475	0.118786	0.150647	0.788875	0.272414	0.620429	0.148683	0.59354	0.105997	0.742849	0.596613	0.323316	0.289635	0.55563	0.211865	0.654717	0.63552	0.221563	0.221385	0.326002	0.274862	0.251099	0.242046	0.627134	-0.484033	0.415775	0.083915	0.858947	0.963618	0.066423	0	0	strain	0	strain	0	pd1074	mix strain & pd1074	0
ppm_1_4733	0.276388	0.051069	0.048784	0.921627	-0.370805	0.533129	0.243934	0.422185	-0.373901	0.482725	0.583092	0.277942	-0.095079	0.862032	0.027815	0.959541	-0.01933	0.944143	-0.035314	0.911923	0.920755	0.144146	0.795354	0.121127	0.105991	0.822285	0.410808	0.4141	0.200862	0.367325	0.603216	0.014151	1.05795	0.052663	-0.182013	0.755739	0.259687	0.584103	0.667009	0.193449	0	0	strain	0	strain	0	pd1074	mix strain & pd1074	0
ppm_1_4804	0.209765	0.148493	0.130727	0.789154	-1.27008	0.065184	0.114906	0.707766	-0.361153	0.491144	-0.419226	0.431214	0.894551	0.115697	-0.892927	0.142582	-0.658262	0.022796	-0.589985	0.072486	0.237994	0.689405	1.2489	0.022688	0.768039	0.121992	0.08923	0.863896	0.400298	0.076065	0.629092	0.012284	1.26113	0.025326	0.294691	0.618375	0.436322	0.367834	-0.104739	0.833078	0	0	strain	0	pd1074	0	strain	mix strain & pd1074	0
ppm_1_4968	0.134801	0.34695	0.726843	0.153998	-0.70504	0.249463	-0.298401	0.346238	0.29107	0.569973	-0.533653	0.319229	1.0413	0.072264	-0.529873	0.344009	-0.328614	0.233392	-0.264176	0.404408	-0.147875	0.805531	0.281978	0.571862	0.387751	0.426307	0.64306	0.225946	0.1699	0.457673	0.465068	0.059483	0.652737	0.221518	0.9096	0.14425	-0.88596	0.080061	-0.198159	0.685748	0	0	pd1074	0	pd1074	0	strain	mix strain & pd1074	0
ppm_1_5039	0.257162	0.07258	1.04088	0.051002	-0.931051	0.140401	-0.078897	0.799178	0.288528	0.574432	-0.271674	0.618746	0.846678	0.133263	-0.406019	0.463837	-0.269251	0.333412	-0.223118	0.488238	-0.171477	0.773334	0.218847	0.661406	0.913631	0.072612	0.724343	0.163508	0.450971	0.049116	0.441887	0.070069	0.709686	0.180471	0.671832	0.268127	-0.400879	0.404404	0.112238	0.818301	0	0	pd1074	0	pd1074	0	strain	mix strain & pd1074	0
ppm_1_5118	0.248808	0.078773	0.561712	0.264692	0.277856	0.644929	-0.138531	0.656674	0.216548	0.671397	0.129219	0.813354	0.536229	0.325451	-0.125753	0.817805	0.120812	0.659715	0.204166	0.520051	-0.332928	0.573634	0.03692	0.940193	1.04185	0.043202	0.711839	0.175463	0.327673	0.150046	0.259096	0.280669	0.458918	0.363318	0.324913	0.586384	-0.666633	0.174275	0.282551	0.568605	0	0	pd1074	0	strain	0	strain	mix strain & pd1074	0
ppm_1_5612	-0.071185	0.621519	0.305047	0.563009	-0.264541	0.668634	0.277996	0.372715	-0.602037	0.262223	0.098485	0.851479	0.340577	0.5381	-0.611409	0.279514	-0.338087	0.225923	-0.24994	0.436309	-0.688556	0.281289	-0.663841	0.206483	0.763716	0.123476	-0.93099	0.079518	0.351473	0.123977	-0.361095	0.147165	0.414792	0.407945	-0.030874	0.960921	0.621903	0.205257	-0.285543	0.564292	0	0	strain	0	strain	0	pd1074	mix strain & pd1074	0
ppm_1_5712	0.085929	0.545407	-0.537919	0.285819	-0.714625	0.273712	0.185351	0.547391	-0.067556	0.894262	-0.259216	0.61383	0.535831	0.326724	-0.142376	0.79426	-0.254314	0.352581	-0.291844	0.355911	0.513568	0.434511	-0.277592	0.575041	0.336581	0.479657	0.050619	0.919025	0.32661	0.155382	0.085445	0.72283	0.539073	0.289002	-0.298061	0.6097	0.998818	0.051091	0.354402	0.512743	0	0	strain	0	pd1074	0	pd1074	mix strain & pd1074	0
ppm_1_5927	0.109746	0.437744	0.136234	0.781882	0.360443	0.542533	-0.12065	0.690067	0.770767	0.152646	0.207018	0.685894	-0.120554	0.827947	-0.86283	0.140548	0.150076	0.587977	0.442238	0.159587	0.000379	0.999513	0.282448	0.58576	0.119896	0.803188	0.197336	0.693793	0.063718	0.776756	0.132231	0.583818	0.279635	0.578736	-0.229578	0.694703	-0.343423	0.482356	0.513135	0.309832	0	0	pd1074	0	strain	0	pd1074	mix strain & pd1074	0
ppm_1_6027	0.145293	0.301928	0.396667	0.423944	0.635338	0.295198	0.110758	0.716971	0.061155	0.906194	0.096201	0.858283	0.328098	0.546381	-0.009271	0.986444	0.170204	0.535838	0.231262	0.467443	0.503456	0.400204	-0.298378	0.547545	0.476651	0.325445	0.20888	0.673712	0.15854	0.481666	0.111649	0.639959	-0.171338	0.737989	0.556628	0.349778	-0.160962	0.734321	-0.25645	0.62885	0	0	pd1074	0	strain	0	strain	mix strain & pd1074	0
ppm_1_6123	-0.255631	0.07536	-0.238816	0.641456	0.475644	0.437788	-0.313095	0.308378	-0.597999	0.26364	-0.324131	0.531002	-0.239537	0.682088	-0.799055	0.189786	-0.332666	0.237965	-0.205697	0.517682	-1.1172	0.142651	-0.119067	0.80806	0.304425	0.521858	-0.047151	0.924406	-0.24259	0.288275	-0.212406	0.386162	-0.563404	0.269602	0.431001	0.465136	-0.84006	0.093873	-0.259551	0.602254	0	0	pd1074	0	pd1074	0	strain	mix strain & pd1074	0
ppm_1_6306	0.173609	0.228385	-0.690094	0.189176	-0.20474	0.727141	0.325913	0.303122	-0.560251	0.286605	0.078357	0.881521	0.317072	0.57698	0.00706	0.989669	-0.171374	0.528853	-0.230565	0.462827	0.091999	0.87543	0.060691	0.902329	1.28947	0.016369	1.20256	0.032361	0.40694	0.085831	0.203392	0.404263	-0.053871	0.914747	-0.255017	0.67477	1.00076	0.055621	0.160437	0.748896	0	0	strain	0	strain	0	pd1074	mix strain & pd1074	0
ppm_1_6807	0.163378	0.246781	0.013654	0.978049	0.272068	0.644597	-0.046302	0.877701	-0.087913	0.864471	0.161349	0.754926	0.35313	0.530075	-0.622014	0.271406	-0.065868	0.808675	0.101531	0.743501	0.204099	0.728563	0.000719	0.998824	0.558246	0.256041	1.44484	0.013594	0.162639	0.468678	0.34765	0.153062	0.142286	0.777011	0.1713	0.769711	-0.368691	0.440233	0.331481	0.501719	0	0	pd1074	0	strain	0	strain	mix strain & pd1074	0
ppm_1_7189	0.240631	0.088762	-0.365981	0.458413	0.379821	0.538452	0.337123	0.263726	0.296626	0.574333	0.276809	0.588709	0.003115	0.995493	0.737116	0.198092	0.410255	0.137985	0.310853	0.325019	0.796959	0.198657	0.665554	0.188519	-0.148665	0.75761	0.644136	0.230095	-0.046197	0.835918	0.451141	0.064017	-0.044209	0.930037	0.29676	0.611287	0.419285	0.387837	-0.13825	0.778079	0	0	strain	0	strain	0	strain	all strain direction	0
ppm_1_7341	0.191493	0.172011	-0.04676	0.923812	-0.026222	0.964579	0.381203	0.222093	-0.194455	0.703002	-0.230483	0.657694	0.926133	0.104366	0.538892	0.335768	0.003286	0.990331	-0.160891	0.603713	-0.424538	0.481027	0.315933	0.522602	-0.008519	0.985621	0.308727	0.535419	0.36046	0.111025	0.149566	0.528906	-0.090696	0.855851	0.581246	0.327945	0.835332	0.10666	0.322212	0.515089	0	0	strain	0	pd1074	0	strain	mix strain & pd1074	0
ppm_1_7489	-0.099857	0.480372	-0.375673	0.448435	-0.334556	0.573896	-0.138172	0.648329	-0.432745	0.411894	-0.269859	0.598707	-0.228985	0.692922	0.320649	0.585607	-0.198274	0.472735	-0.345022	0.269946	0.158159	0.800137	0.073387	0.883112	0.138927	0.768861	-0.553475	0.280321	0.044133	0.844708	-0.190084	0.431428	0.092241	0.85306	-0.817505	0.177711	0.398459	0.404632	0.188014	0.713829	0	0	strain	0	pd1074	0	pd1074	mix strain & pd1074	0
ppm_1_7658	0.051494	0.715395	0.105364	0.829665	-0.252918	0.66707	0.198018	0.50985	0.024557	0.963611	0.419675	0.42245	0.110281	0.841336	1.0824	0.075708	0.299511	0.285984	0.08866	0.77922	-0.601418	0.331684	0.290276	0.554867	-0.265724	0.575675	-0.643987	0.230625	0.006984	0.97474	-0.080677	0.740212	0.27141	0.600793	0.076043	0.895808	0.097518	0.836861	0.02028	0.966861	0	0	strain	0	strain	0	strain	all strain direction	0
ppm_1_7849	-0.028876	0.837987	0.23686	0.629099	-1.33287	0.050217	0.203977	0.504194	-0.11559	0.836582	0.38941	0.475734	-0.067613	0.89914	-0.141855	0.794866	-0.200323	0.486707	-0.222907	0.510951	-0.403011	0.501899	-0.3246	0.513789	-0.386057	0.43405	0.244113	0.624557	0.039997	0.856871	0.008673	0.970852	0.353917	0.478678	0.064456	0.912569	0.155361	0.742673	0.234064	0.635948	0	0	strain	0	strain	0	strain	all strain direction	0
ppm_1_8013	-0.064604	0.654674	-0.285468	0.562299	0.11572	0.862271	-0.253394	0.434578	-0.373159	0.4723	0.086551	0.895217	0.478363	0.395493	0.825255	0.172436	0.121017	0.688063	-0.111672	0.748058	0.081331	0.89394	-0.234958	0.63249	-0.291849	0.561811	-0.023588	0.964565	-0.152143	0.500977	-0.083632	0.727477	0.100373	0.83909	-0.354081	0.547002	-0.368711	0.44451	-0.14141	0.776299	0	0	pd1074	0	strain	0	pd1074	mix strain & pd1074	0
ppm_1_8184	-0.028375	0.841433	-0.098876	0.841154	-0.409231	0.494799	-0.053866	0.864652	-0.272594	0.59435	0.761431	0.180774	0.164207	0.775303	0.371192	0.506418	0.105676	0.704353	0.017875	0.955629	-0.23198	0.701384	0.017486	0.972372	0.133404	0.782396	0.08362	0.871642	-0.120769	0.594785	-0.024702	0.917887	0.143527	0.771741	-0.259256	0.656365	-0.534905	0.285987	-0.218911	0.661398	0	0	pd1074	0	strain	0	pd1074	mix strain & pd1074	0
ppm_1_8348	0.05238	0.709945	-0.236802	0.629109	-0.065765	0.917626	-0.158755	0.599603	0.132703	0.803789	-0.481558	0.359174	0.152543	0.776181	0.339728	0.540151	-0.026361	0.924701	-0.1503	0.641372	0.078437	0.89354	-0.458801	0.356339	1.0345	0.045549	0.1579	0.750361	0.237915	0.29346	-0.09185	0.696255	-0.038599	0.937777	-0.174403	0.764092	0.121066	0.800693	0.185915	0.717727	0	0	strain	0	pd1074	0	pd1074	mix strain & pd1074	0
ppm_1_8524	-0.004456	0.974787	0.231431	0.638946	-0.472402	0.428619	-0.264561	0.401448	-0.061724	0.903574	0.102171	0.855334	-0.331875	0.542214	0.900511	0.124948	0.107905	0.700048	-0.125839	0.692972	0.22169	0.71027	0.122938	0.805239	0.186124	0.694021	-0.311217	0.53617	-0.045293	0.839216	-0.0395	0.868804	0.064189	0.900496	-0.28229	0.630072	-0.546209	0.276886	0.142553	0.771386	0	0	pd1074	0	strain	0	pd1074	mix strain & pd1074	0
ppm_1_8702	-0.058673	0.677051	0.428241	0.387526	-0.077679	0.904119	-0.177494	0.558916	-0.350543	0.500765	-0.570192	0.277083	-0.124271	0.81636	0.669678	0.240638	-0.116883	0.67585	-0.365134	0.254783	0.071767	0.903015	-0.078496	0.872365	-1.15968	0.027228	-0.096425	0.845644	-0.177788	0.431287	0.112407	0.633459	0.568048	0.262775	0.111471	0.847841	-0.04308	0.929264	-0.097513	0.842374	0	0	pd1074	0	pd1074	0	strain	mix strain & pd1074	0
ppm_1_8853	-0.175539	0.211673	-0.058467	0.906631	-0.537744	0.370468	0.009585	0.975096	-0.070484	0.889796	0.058104	0.915717	-0.11567	0.828659	0.339686	0.549878	-0.039732	0.885851	-0.157819	0.618508	0.205924	0.729912	-0.67433	0.182995	-0.791374	0.115034	-0.373108	0.459003	-0.233749	0.296689	-0.210275	0.377169	0.039581	0.936729	-0.117249	0.839937	0.059401	0.901696	-0.276232	0.575168	0	0	strain	0	strain	0	pd1074	mix strain & pd1074	0
ppm_1_9047	0.185016	0.188184	-0.010536	0.982773	0.187069	0.749682	0.527288	0.095668	0.12501	0.810619	0.062316	0.904398	0.465566	0.388531	-0.423912	0.447143	-0.009487	0.972178	0.119924	0.700351	0.156309	0.789923	0.444606	0.381065	-0.244477	0.609886	0.305443	0.54032	0.194271	0.385688	0.327616	0.175004	-0.150631	0.766115	1.14843	0.073195	0.583482	0.253071	0.278651	0.571879	0	0	strain	0	strain	0	strain	all strain direction	0
ppm_1_9292	0.334342	0.019045	-0.093203	0.848847	1.23676	0.092576	0.370068	0.227918	0.596555	0.257533	0.816183	0.132186	0.356553	0.507439	0.345795	0.530337	0.687576	0.016557	0.814682	0.015342	0.314924	0.639178	0.552987	0.271396	0.406423	0.398603	0.15912	0.747885	0.258786	0.246032	0.170643	0.482506	-0.609466	0.2311	0.60504	0.309305	-0.126902	0.790338	0.842269	0.102723	0	0	pd1074	0	strain	0	strain	mix strain & pd1074	0
ppm_1_9468	0.219794	0.121695	0.257813	0.606276	0.378072	0.524919	0.38237	0.21493	-0.013593	0.980854	0.479221	0.377081	-0.275134	0.607452	0.7911	0.170328	0.407514	0.152172	0.284172	0.385077	0.676045	0.270961	0.043985	0.929524	0.05071	0.917154	0.661047	0.199637	0.046342	0.836482	0.284314	0.235604	0.204149	0.683869	-0.109088	0.851011	0.653725	0.182589	-0.522193	0.297011	0	0	strain	0	strain	0	pd1074	mix strain & pd1074	0
ppm_1_9549	0.025135	0.859216	-0.427326	0.389607	0.524936	0.406893	0.175615	0.579662	0.472646	0.362841	0.380682	0.465955	0.406084	0.457268	-0.20294	0.715871	0.290792	0.292802	0.451696	0.155861	-0.522807	0.383712	-0.396975	0.429551	0.249825	0.600837	0.045885	0.926264	0.080932	0.721383	-0.238536	0.321197	-0.171795	0.736135	-0.237486	0.699403	0.269091	0.60788	-0.032929	0.947557	0	0	strain	0	strain	0	pd1074	mix strain & pd1074	0
ppm_1_9628	0.171368	0.231132	-0.47822	0.336295	-0.128703	0.829177	0.045545	0.88098	0.181339	0.737121	0.173412	0.741047	0.262898	0.66279	0.106899	0.851082	0.094121	0.734805	0.090128	0.77708	0.870892	0.165871	0.158341	0.746329	0.856888	0.092112	0.812174	0.13314	0.097072	0.67234	0.314108	0.196733	-0.110026	0.827759	0.032633	0.956024	-0.053405	0.911613	-0.006874	0.989024	0	0	pd1074	0	strain	0	strain	mix strain & pd1074	0
ppm_1_9777	-0.161684	0.260017	-0.342885	0.486602	-0.845895	0.181516	0.178012	0.570002	-0.261648	0.610629	-0.002167	0.99664	-0.307327	0.56908	-0.174636	0.768577	-0.279559	0.315415	-0.309175	0.326844	0.661678	0.277721	-0.433176	0.399455	-0.192586	0.690934	-0.122044	0.810172	-0.038105	0.866764	-0.215559	0.384882	-0.500249	0.368828	-0.582386	0.340937	0.904746	0.080424	-0.215994	0.672123	0	0	strain	0	pd1074	0	pd1074	mix strain & pd1074	0
ppm_1_9937	0.06906	0.624896	-0.039672	0.935963	-0.712458	0.257447	0.212366	0.49197	-0.438289	0.406122	-0.21398	0.693219	-0.255815	0.647943	0.748495	0.192309	-0.145863	0.605313	-0.430966	0.183658	0.558638	0.3535	0.140274	0.77412	0.097046	0.838929	-0.250913	0.625388	0.190894	0.394484	0.084538	0.722304	0.068855	0.890726	0.014081	0.980671	0.7076	0.151356	0.350517	0.477244	0	0	strain	0	pd1074	0	strain	mix strain & pd1074	0
ppm_2_0032	0.14527	0.306588	-0.324366	0.514473	0.711123	0.24615	0.187986	0.547126	-0.178961	0.726371	0.997877	0.075711	-0.12172	0.822012	-0.376453	0.49619	0.242916	0.382595	0.452603	0.15969	-0.356577	0.547312	-0.224689	0.655048	0.569032	0.241167	0.302617	0.543534	0.068875	0.762024	0.157726	0.512012	0.747625	0.150379	0.234057	0.697876	-0.43258	0.367557	0.764788	0.165057	0	0	pd1074	0	strain	0	strain	mix strain & pd1074	0
ppm_2_0104	-0.311776	0.033069	-0.138353	0.779189	-0.842163	0.207261	-0.280803	0.383264	-0.893377	0.104352	-0.290414	0.584725	-0.198224	0.711246	-0.007293	0.989953	-0.488098	0.089938	-0.645811	0.051542	0.590521	0.331099	0.025422	0.958583	0.359598	0.451228	-0.378288	0.450662	-0.058825	0.791307	-0.519081	0.048676	-2.62426	0.000343	-1.64468	0.031778	0.255793	0.591761	-0.683045	0.179858	0	0	strain	0	pd1074	1	pd1074	mix strain & pd1074	1
ppm_2_0194	-0.130658	0.360264	-0.182207	0.713685	-0.48646	0.450494	-0.173816	0.593031	-0.736105	0.188012	-0.340948	0.52546	0.188558	0.723545	0.028579	0.959866	-0.379422	0.185564	-0.518845	0.118093	0.39643	0.506659	-0.068432	0.888554	0.306717	0.519772	0.234837	0.636212	0.084662	0.702327	-0.213174	0.386882	-0.742963	0.149645	-1.50462	0.05262	0.470397	0.327826	-0.389391	0.431978	0	0	strain	0	pd1074	0	pd1074	mix strain & pd1074	0
ppm_2_0291	-0.324863	0.023816	-0.179966	0.716048	-0.22531	0.710622	-0.295948	0.337576	-0.511459	0.352686	-0.332481	0.537864	-1.24939	0.036435	0.416756	0.451809	-0.163926	0.558999	-0.364277	0.262872	0.395892	0.50775	-0.046288	0.924546	-0.810388	0.105975	-1.21171	0.029896	-0.44197	0.051645	-0.311027	0.209136	0.116999	0.827205	-0.951973	0.122768	0.120739	0.799209	-0.402309	0.41635	0	0	strain	0	pd1074	0	pd1074	mix strain & pd1074	0
ppm_2_0353	0.129415	0.36107	0.908995	0.08259	0.579317	0.338393	0.098645	0.751862	0.542988	0.299641	0.562826	0.283279	0.215668	0.687807	-0.401629	0.4677	0.323381	0.23855	0.560095	0.076324	-0.174346	0.775032	-0.449071	0.370274	-0.075003	0.873704	-0.115874	0.815388	0.038358	0.866373	0.081708	0.734122	0.484292	0.339674	0.846642	0.166968	-0.827197	0.099108	0.08186	0.875579	0	0	pd1074	0	strain	0	strain	mix strain & pd1074	0
ppm_2_0425	0.716757	2e-06	0.937849	0.073372	1.64207	0.022975	0.626149	0.057316	0.535878	0.315783	0.964192	0.08164	0.401216	0.468468	0.661693	0.243728	0.867477	0.002899	0.941031	0.005555	0.022465	0.977745	1.16241	0.031727	0.246222	0.610188	0.392795	0.454431	0.441737	0.052891	0.98514	0.000371	1.66356	0.00561	1.658	0.030408	-0.047072	0.92269	0.771748	0.134693	0	0	pd1074	0	strain	1	strain	mix strain & pd1074	1
ppm_2_0526	-0.329312	0.021775	0.082258	0.86686	-0.889663	0.172988	-0.275818	0.365974	-0.15791	0.759411	-0.509029	0.340786	-0.73083	0.216968	-0.245793	0.675398	-0.41378	0.143291	-0.464519	0.149873	0.358112	0.545497	0.01612	0.973964	-1.01638	0.0496	-0.983467	0.067506	-0.407297	0.076233	-0.180881	0.454788	0.215264	0.671705	-0.576289	0.335302	0.096825	0.838234	-0.693807	0.17829	0	0	strain	0	pd1074	0	pd1074	mix strain & pd1074	0
ppm_2_0629	-0.24225	0.091716	0.226966	0.644789	-0.754478	0.236249	-0.298672	0.324215	0.060058	0.9089	-0.474023	0.365951	-0.734345	0.210489	1.00474	0.093135	-0.044682	0.874353	-0.345832	0.280647	0.025648	0.968028	-0.016289	0.973531	-1.00325	0.052578	-0.93298	0.080424	-0.36331	0.111513	-0.251303	0.303718	0.179622	0.724423	-0.57982	0.332393	0.020347	0.965716	-0.534982	0.287139	0	0	strain	0	pd1074	0	pd1074	mix strain & pd1074	0
ppm_2_0738	-0.157516	0.26706	0.248436	0.614198	-0.269226	0.650007	-0.082995	0.782631	0.036174	0.945356	-0.447992	0.393177	-0.668904	0.252714	0.98452	0.098374	0.03977	0.886496	-0.22481	0.475745	0.141619	0.813953	-0.168683	0.73043	-0.821631	0.10313	-0.907137	0.086851	-0.313576	0.168267	-0.130513	0.585522	0.286167	0.567552	0.04174	0.942635	0.131884	0.78096	-0.636943	0.209375	0	0	strain	0	pd1074	0	strain	mix strain & pd1074	0
ppm_2_0835	-0.221965	0.121465	0.212275	0.668498	-0.394252	0.514332	-0.1054	0.729339	-0.007776	0.988136	-0.486661	0.35978	-0.758305	0.200088	0.937504	0.114686	-0.01379	0.960706	-0.284931	0.369172	-0.150636	0.80905	-0.164742	0.736498	-0.913625	0.077945	-0.934471	0.079702	-0.320736	0.16367	-0.268553	0.267389	0.142436	0.778097	-0.269729	0.647163	0.31316	0.513371	-0.703018	0.167463	0	0	strain	0	pd1074	0	pd1074	mix strain & pd1074	0
ppm_2_0941	-0.272343	0.055075	0.195847	0.691808	0.169175	0.775223	-0.230857	0.448651	-0.21364	0.676532	0.178244	0.726536	-0.884608	0.126512	0.53726	0.344324	0.148266	0.584386	0.033626	0.913184	0.292805	0.623788	-0.882459	0.090296	-0.283787	0.550201	-0.204973	0.683698	-0.535576	0.020285	-0.31769	0.18738	-0.617912	0.225587	0.049377	0.932597	-0.832067	0.096613	-1.11128	0.044125	0	0	pd1074	0	strain	0	strain	mix strain & pd1074	0
ppm_2_1105	-0.056343	0.695519	0.605466	0.233463	-0.413409	0.495531	0.206562	0.510005	-0.899251	0.109016	-0.45147	0.384034	-0.437866	0.416432	1.36866	0.036312	-0.205521	0.477398	-0.588677	0.067993	-0.060312	0.918064	-0.250703	0.610535	-0.464538	0.340301	-0.503368	0.328372	-0.148527	0.511221	0.15793	0.518214	0.811823	0.118364	1.23213	0.065803	0.244378	0.615414	-0.74014	0.148721	0	0	strain	0	pd1074	0	strain	mix strain & pd1074	0
ppm_2_1319	-0.154814	0.283439	-0.999736	0.065385	0.188883	0.748527	-0.133195	0.686164	-0.084497	0.868082	-0.120543	0.815239	-0.317792	0.552732	-0.220183	0.71436	-0.063606	0.816798	-0.02241	0.942104	-0.608878	0.314516	-0.040754	0.933459	0.451615	0.346741	0.304322	0.549325	-0.047731	0.833876	-0.367229	0.14916	-0.586931	0.298549	-2.11987	0.009526	0.607148	0.227588	-0.187536	0.703084	0	0	strain	0	pd1074	1	pd1074	mix strain & pd1074	1
ppm_2_1502	0.066242	0.638088	0.203448	0.705432	0.10913	0.852675	0.017863	0.953045	-0.619169	0.260858	-0.231785	0.651228	-0.188982	0.723233	0.926738	0.116175	0.004339	0.98758	-0.260815	0.409569	0.194359	0.740631	0.123676	0.800176	0.121215	0.798796	-0.078696	0.876491	0.116948	0.602802	0.054571	0.818155	0.289298	0.565586	-0.336283	0.572476	0.476555	0.326158	-0.067721	0.890034	0	0	strain	0	pd1074	0	pd1074	mix strain & pd1074	0
ppm_2_1636	0.141233	0.323651	0.559318	0.310163	0.003187	0.995653	0.077011	0.802251	-0.778916	0.212751	-0.429918	0.418632	0.50256	0.353634	1.03177	0.086568	-0.055933	0.847759	-0.388565	0.243168	0.052614	0.929058	0.179756	0.714253	-0.297814	0.530922	0.167237	0.736253	0.20891	0.358584	0.19848	0.403118	0.629674	0.220452	-0.15147	0.796851	0.668708	0.173245	-0.241171	0.627898	0	0	strain	0	pd1074	0	pd1074	mix strain & pd1074	0
ppm_2_1737	0.201268	0.149343	0.291563	0.554147	0.11171	0.84859	0.560725	0.066704	0.201993	0.702761	0.491398	0.345593	0.351615	0.514305	0.368563	0.504369	0.302255	0.267558	0.280868	0.370325	-0.000296	0.999599	-0.246986	0.614575	0.625548	0.199578	-0.28537	0.571623	0.3451	0.122069	-0.03736	0.874777	-0.132503	0.78901	0.736896	0.22194	0.507103	0.295101	-0.067852	0.891405	0	0	strain	0	strain	0	strain	all strain direction	0
ppm_2_1837	-0.004051	0.977674	0.473682	0.348445	-0.281494	0.681839	-0.234645	0.469247	-0.366113	0.527363	-0.488858	0.372744	0.037955	0.944861	-0.109212	0.846433	-0.316046	0.282355	-0.393243	0.253674	-0.64066	0.30639	0.186165	0.705292	-0.327689	0.502281	-0.038182	0.938838	0.051031	0.825101	0.14397	0.54803	0.706309	0.170448	0.295353	0.613231	-0.451627	0.414884	0.448023	0.366451	0	0	pd1074	0	pd1074	0	strain	mix strain & pd1074	0
ppm_2_1946	0.020369	0.886543	0.034988	0.944004	0.256107	0.663526	0.052942	0.865945	-0.643473	0.311167	-0.507492	0.368218	0.396344	0.462186	0.171307	0.757531	-0.161137	0.580638	-0.288064	0.400814	-0.309397	0.624729	0.140411	0.774408	-0.257813	0.593527	-0.265933	0.601566	-0.006878	0.975268	0.178524	0.461811	0.444454	0.379903	0.978958	0.116842	-0.084867	0.857797	-0.039339	0.936479	0	0	pd1074	0	pd1074	0	strain	mix strain & pd1074	0
ppm_2_2035	0.060097	0.677515	0.687617	0.179803	0.238272	0.68636	0.148501	0.631782	-0.992672	0.11661	-0.609261	0.26679	0.566927	0.300067	-0.27899	0.638429	-0.399977	0.174419	-0.439459	0.195082	-0.22603	0.714892	-0.591774	0.287992	0.076816	0.870678	0.398346	0.428261	0.304261	0.176826	0.089738	0.714246	0.388987	0.439233	0.302552	0.606106	0.642856	0.188361	-0.400237	0.430548	0	0	strain	0	pd1074	0	strain	mix strain & pd1074	0
ppm_2_2141	0.149736	0.294144	-0.340215	0.490718	-0.108711	0.85536	0.584362	0.065426	0.175035	0.753286	0.146206	0.775871	-0.033868	0.95063	0.24422	0.663979	0.122067	0.659946	0.082739	0.795341	0.493101	0.440924	0.634421	0.21507	0.001614	0.997278	-0.275032	0.583298	0.205345	0.36439	0.105987	0.666028	-0.511335	0.311774	0.504262	0.431761	1.08371	0.036674	0.381274	0.452511	0	1	strain	0	strain	0	strain	all strain direction	1
ppm_2_2284	0.412274	0.005152	1.31059	0.020879	0.2351	0.690144	0.925987	0.00454	-0.498126	0.343347	0.514145	0.325549	0.774149	0.164842	0.937956	0.126252	0.253436	0.364408	0.074217	0.813082	-0.245165	0.692073	-0.242541	0.636711	0.513179	0.293811	0.361076	0.469883	0.474169	0.044241	0.47269	0.065071	1.14782	0.041468	2.212	0.00427	0.768616	0.121073	-0.965189	0.074181	1	0	strain	0	strain	1	strain	all strain direction	1
ppm_2_2426	0.1868	0.190656	0.925073	0.076417	0.232634	0.693353	0.158327	0.613987	-0.246098	0.631871	-0.650135	0.231904	0.47062	0.394514	0.846429	0.152136	-0.003083	0.991162	-0.245177	0.437146	-0.521065	0.408035	0.461735	0.353382	0.157137	0.740609	0.052164	0.91681	0.147226	0.517036	0.378252	0.121008	0.642999	0.207659	1.30618	0.043307	0.155193	0.745491	-0.957537	0.068763	0	0	strain	0	pd1074	1	strain	mix strain & pd1074	1
ppm_2_2541	-0.15937	0.265272	0.652872	0.199998	0.41408	0.486157	-0.071513	0.813685	0.031504	0.950928	-0.098728	0.846218	-0.311385	0.60306	-0.526035	0.347171	-0.056179	0.835291	0.086687	0.77875	0.095054	0.871093	0.415105	0.406201	-1.06748	0.039585	-1.07708	0.048214	-0.385038	0.100399	-0.000437	0.998565	0.282451	0.572927	0.204901	0.736717	-0.219832	0.648139	-1.05768	0.046645	0	0	pd1074	0	pd1074	0	strain	mix strain & pd1074	0
ppm_2_2657	-0.055964	0.696078	0.636604	0.20736	0.286236	0.628	0.093548	0.763273	-0.207522	0.690439	-0.456487	0.424494	0.023632	0.965978	0.02213	0.967969	-0.098317	0.723978	-0.139584	0.665232	-0.342871	0.660406	-0.416387	0.401049	-0.248423	0.605996	-0.571996	0.268885	-0.001963	0.993069	-0.087392	0.724674	0.3756	0.456315	0.522464	0.376541	0.196003	0.679597	-0.662368	0.206238	0	0	strain	0	pd1074	0	strain	mix strain & pd1074	0
ppm_2_277	-0.059612	0.677932	-0.339111	0.514927	-0.254905	0.700533	-0.209386	0.501075	0.209722	0.68368	-0.603572	0.276813	-0.284819	0.61953	-0.702147	0.225214	-0.312923	0.272815	-0.188027	0.566425	0.717662	0.252594	0.374913	0.447667	-0.329798	0.509081	-0.316874	0.54526	-0.150303	0.512488	0.22037	0.359888	0.293749	0.5563	0.141257	0.807884	-0.150897	0.759526	0.291029	0.553768	0	0	pd1074	0	pd1074	0	strain	mix strain & pd1074	0
ppm_2_2858	-0.200856	0.162855	-0.486238	0.332693	-0.641957	0.303357	-0.067371	0.834846	0.129536	0.800824	-0.707412	0.20332	0.004095	0.994577	0.280007	0.609773	-0.194754	0.483903	-0.359113	0.26591	0.744349	0.2285	-0.398566	0.423071	-0.634456	0.193832	-0.079435	0.874345	-0.215529	0.355903	-0.18966	0.43414	-0.283934	0.582339	-0.82908	0.178492	1.0313	0.046995	-0.86039	0.09702	0	1	strain	0	pd1074	0	pd1074	mix strain & pd1074	1
ppm_2_2937	0.040905	0.773021	-0.089033	0.858202	-0.556489	0.380256	0.012936	0.966752	0.13445	0.793431	-0.856553	0.126845	0.263412	0.622964	-0.069311	0.901725	-0.302018	0.283123	-0.380129	0.242438	-0.172582	0.786765	-0.292555	0.566376	0.332692	0.484974	0.525597	0.298885	0.174936	0.433183	0.137336	0.571056	0.369597	0.468297	0.137942	0.812422	0.576249	0.235034	-0.245706	0.627091	0	0	strain	0	pd1074	0	strain	mix strain & pd1074	0
ppm_2_3036	-0.161942	0.251072	-0.600615	0.232178	-0.34126	0.564356	-0.112282	0.711038	0.33116	0.521716	0.293195	0.569474	-0.463082	0.424862	0.141006	0.800019	0.134299	0.620573	0.132209	0.670446	-0.010169	0.986235	-0.033674	0.94588	-0.26959	0.573978	-0.830127	0.11717	-0.29869	0.189932	-0.241981	0.312984	-0.146852	0.766608	-0.173065	0.772259	-0.425838	0.375818	0.27722	0.595998	0	0	pd1074	0	strain	0	pd1074	mix strain & pd1074	0
ppm_2_3665	0.395924	0.00527	0.331704	0.515009	0.654366	0.285925	0.225566	0.466042	0.65887	0.216432	0.623134	0.240751	0.268556	0.614926	0.448184	0.420494	0.595623	0.032055	0.644612	0.044429	0.694664	0.256212	0.328239	0.50532	0.536304	0.267919	0.062101	0.90026	0.395572	0.080553	0.245849	0.308041	0.675634	0.19349	-0.661944	0.283622	0.440659	0.362229	0.367446	0.484986	0	0	strain	0	strain	0	pd1074	mix strain & pd1074	0
ppm_2_3822	0.164029	0.245278	0.786915	0.125986	-0.19423	0.747196	0.251248	0.418979	-0.317131	0.541015	-0.533659	0.31095	0.306716	0.577979	0.15048	0.782835	-0.233229	0.392721	-0.361011	0.251855	-0.455528	0.445311	0.008299	0.98643	0.1074	0.821364	0.215459	0.667853	0.306457	0.174327	0.312377	0.196478	0.642275	0.209725	1.42015	0.03089	0.280394	0.554979	0.085792	0.868475	0	0	strain	0	pd1074	1	strain	mix strain & pd1074	1
ppm_2_3915	0.020209	0.886354	0.917642	0.078333	-0.317634	0.59128	-0.026197	0.934033	-0.218931	0.668432	-0.543145	0.301866	0.36292	0.520213	0.222327	0.684477	-0.217424	0.421989	-0.360074	0.247876	-0.38591	0.520387	0.096231	0.844028	-0.373199	0.435189	0.148252	0.766322	-0.049442	0.82768	0.290419	0.231258	0.410836	0.420578	1.57579	0.020113	-0.411817	0.39902	-0.529258	0.289923	0	0	pd1074	0	pd1074	1	strain	mix strain & pd1074	1
ppm_2_4002	0.131427	0.355148	0.862078	0.095664	0.337628	0.570218	0.199785	0.521158	-0.016541	0.974045	0.026543	0.958333	0.541247	0.342449	-0.412632	0.481962	-0.015193	0.955526	0.093983	0.759934	-0.276121	0.647027	0.244182	0.620552	-0.490415	0.308696	-0.2143	0.66731	0.092673	0.68584	0.291353	0.230047	0.570332	0.263315	1.50368	0.024415	-0.336121	0.49104	0.108172	0.834433	0	0	pd1074	0	strain	1	strain	mix strain & pd1074	1
ppm_2_4258	0.275207	0.054409	0.579855	0.301689	0.775168	0.209537	0.152752	0.619435	-0.124493	0.806704	-0.274317	0.605724	0.300951	0.580177	-0.038294	0.944026	0.033647	0.902027	0.057771	0.854868	-0.348066	0.562898	0.273638	0.584419	0.133863	0.789564	0.388464	0.45235	0.293432	0.203168	0.448724	0.067025	0.932753	0.079028	0.988321	0.110104	0.000728	0.998778	0.550272	0.279256	0	0	strain	0	pd1074	0	strain	mix strain & pd1074	0
ppm_2_4703	0.397105	0.006234	0.311747	0.530549	0.548556	0.361492	0.789332	0.018791	0.796103	0.140662	1.51382	0.03342	0.370345	0.492145	1.15701	0.066863	0.949478	0.001921	0.885723	0.01137	0.410183	0.580805	0.399825	0.419896	0.491383	0.309672	-0.044013	0.929195	0.275993	0.216414	0.189578	0.438407	-0.144636	0.770344	0.58508	0.338582	0.579475	0.234356	-0.37693	0.446085	1	0	strain	1	strain	0	strain	all strain direction	1
ppm_2_4866	0.214497	0.125987	0.682143	0.179759	0.190446	0.750337	0.327582	0.282374	-0.048514	0.925549	-0.154087	0.762288	-0.093739	0.859805	0.052268	0.924042	-0.004985	0.985287	-0.023383	0.94002	0.173227	0.771423	0.25135	0.612737	0.174361	0.712371	-0.328475	0.523888	0.351426	0.115232	0.229244	0.34292	0.172141	0.73023	1.19949	0.059391	0.260586	0.582724	0.750027	0.146111	0	0	strain	0	pd1074	0	strain	mix strain & pd1074	0
ppm_2_501	0.097685	0.489982	0.646825	0.204832	0.123991	0.835415	0.462343	0.133271	-1.14058	0.045789	0.230663	0.658053	0.055153	0.919031	0.365002	0.512644	-0.088134	0.752767	-0.240705	0.45682	0.081079	0.891336	-0.649687	0.198344	0.48813	0.316031	-0.146356	0.769046	0.258522	0.250605	0.051595	0.829503	0.412168	0.411131	0.814271	0.18423	0.442638	0.364148	-0.363803	0.462021	0	0	strain	0	strain	0	strain	all strain direction	0
ppm_2_5444	0.249811	0.078264	0.769516	0.135699	-0.302182	0.612258	0.031346	0.920319	0.279113	0.589593	-0.462378	0.37381	0.379054	0.505665	0.287884	0.6014	-0.042121	0.876824	-0.148151	0.635307	0.015066	0.979897	0.417152	0.39938	-0.14734	0.758895	0.524055	0.302788	0.258634	0.259279	0.470916	0.051364	0.296467	0.552859	1.31104	0.043708	-0.260568	0.596992	0.6902	0.182812	0	0	pd1074	0	pd1074	1	strain	mix strain & pd1074	1
ppm_2_5977	0.305481	0.032134	1.07731	0.055904	-0.119036	0.841385	0.23735	0.446585	0.784592	0.155792	-0.511075	0.328068	-0.272997	0.611687	0.283531	0.608643	0.098625	0.721915	0.036851	0.908341	0.111889	0.851735	0.917939	0.080746	-0.133056	0.778599	0.124804	0.800819	0.222881	0.323897	0.565413	0.021287	0.457712	0.363735	1.59313	0.019368	0.19702	0.677119	0.402762	0.417561	0	0	strain	0	pd1074	1	strain	mix strain & pd1074	1
ppm_2_624	0.085501	0.546195	0.334224	0.501919	-0.668523	0.287473	-0.0033	0.99136	0.099848	0.860809	-0.248552	0.629529	0.495131	0.364555	-0.019336	0.971874	-0.187687	0.50346	-0.247353	0.44866	-0.581476	0.362076	0.600436	0.234895	0.066228	0.890101	0.719386	0.163419	0.139294	0.530334	0.227032	0.351868	-0.157709	0.750003	0.321926	0.603043	0.013807	0.976915	-0.127843	0.794321	0	0	strain	0	pd1074	0	strain	mix strain & pd1074	0
ppm_2_6607	0.045497	0.748114	0.104178	0.831642	-0.280819	0.659578	-0.25077	0.425614	0.350431	0.496318	-0.487271	0.377857	0.104494	0.846197	0.413478	0.455026	0.030035	0.914531	-0.101664	0.75396	-0.082705	0.88801	0.376867	0.467217	-0.16566	0.727097	0.379967	0.448576	-0.048069	0.830134	0.165812	0.492534	-0.018464	0.971237	0.087115	0.885775	-0.285935	0.562633	0.041388	0.935951	0	0	pd1074	0	pd1074	0	strain	mix strain & pd1074	0
ppm_2_7093	-0.067895	0.63371	-0.084259	0.863675	-0.332192	0.605521	-0.497579	0.114579	0.617178	0.241867	-0.415772	0.460814	-0.293557	0.593187	0.264308	0.633264	0.078061	0.783251	0.011796	0.971521	0.121132	0.836286	0.324736	0.528323	-0.530963	0.276667	0.171773	0.730496	-0.307077	0.174797	0.097195	0.68592	0.065211	0.898693	-0.298022	0.618158	-0.695902	0.158158	0.111042	0.829689	0	0	pd1074	0	pd1074	0	pd1074	all pd1074 direction	0
ppm_2_7371	0.085055	0.550589	0.191383	0.70459	0.307007	0.615887	0.205889	0.51736	-0.277132	0.606392	-0.043263	0.939781	0.286395	0.591885	-0.745614	0.193665	-0.207607	0.468092	-0.029423	0.92898	0.656611	0.282286	-0.080824	0.869158	0.435621	0.382149	0.328443	0.523587	0.279655	0.216829	0.072484	0.76153	-0.31724	0.525566	-0.042071	0.942704	0.584264	0.24734	-0.083421	0.865396	0	0	strain	0	pd1074	0	pd1074	mix strain & pd1074	0
ppm_2_7469	-0.11436	0.418479	-0.111812	0.820491	0.29546	0.616889	-0.087157	0.783999	-0.235225	0.655465	-0.438889	0.415795	-0.617436	0.265572	0.184882	0.735055	-0.067051	0.807156	-0.15229	0.631776	0.658951	0.278713	0.32185	0.520135	-0.343071	0.471708	-0.343961	0.490762	-0.084047	0.709334	-0.185775	0.441975	-0.569802	0.264241	-1.03837	0.095286	0.858977	0.090953	-0.248858	0.61754	0	0	strain	0	pd1074	0	pd1074	mix strain & pd1074	0
ppm_2_7572	0.182503	0.199745	-0.693711	0.171441	0.858095	0.17652	0.505361	0.114389	0.133885	0.796333	0.431479	0.406702	0.267168	0.616774	0.086243	0.874716	0.340713	0.21512	0.426672	0.179553	0.89056	0.1603	-0.262314	0.595911	0.241557	0.616162	0.334109	0.517017	0.083546	0.717461	0.168806	0.481726	-0.045951	0.925995	0.244614	0.674385	0.840321	0.138236	-0.083487	0.86829	0	0	strain	0	strain	0	strain	all strain direction	0
ppm_2_7741	-0.112034	0.433843	0.140904	0.773801	0.612059	0.314353	-0.204415	0.506703	0.217224	0.674418	-0.507948	0.349763	-0.368773	0.525574	-0.001059	0.998448	0.056152	0.838315	0.075788	0.812169	0.041423	0.944055	0.18535	0.711832	-1.05293	0.041348	-0.681561	0.187921	-0.320931	0.160236	-0.003896	0.987395	0.646602	0.248636	-0.161173	0.791505	-0.000418	0.999295	-0.443445	0.387524	0	0	pd1074	0	pd1074	0	pd1074	all pd1074 direction	0
ppm_2_7944	-0.285343	0.046862	0.180779	0.712201	0.161663	0.788711	-0.189199	0.536863	0.223888	0.664761	-0.467594	0.385725	-0.831163	0.151524	-0.452182	0.432823	-0.130298	0.639221	-0.032815	0.917619	0.059296	0.919834	0.161741	0.74611	-0.609426	0.217019	-0.689446	0.182216	-0.307316	0.176447	-0.382833	0.123055	-1.34491	0.022889	-0.21976	0.716449	0.043187	0.927155	-0.529306	0.313785	0	0	strain	0	pd1074	0	pd1074	mix strain & pd1074	0
ppm_2_8255	-0.166948	0.240905	0.097254	0.842363	0.559231	0.354847	-0.41668	0.179368	0.240835	0.639293	-1.03544	0.066022	-0.372575	0.522641	0.061288	0.910456	-0.047101	0.864924	-0.084819	0.791899	-0.04437	0.940065	0.19138	0.702162	-1.06112	0.040044	-0.581268	0.257706	-0.333636	0.144789	-0.072703	0.763029	0.300736	0.559239	-0.294791	0.623567	-0.055147	0.907286	-0.388036	0.451059	0	0	pd1074	0	pd1074	0	pd1074	all pd1074 direction	0
ppm_2_8552	-0.053514	0.708657	1.06432	0.048769	-0.673374	0.272927	-0.047204	0.879591	-0.393722	0.465379	-0.916093	0.109166	-0.22771	0.670624	-0.376256	0.499071	-0.578163	0.041973	-0.649409	0.049527	-1.27977	0.058277	0.339332	0.49346	0.035306	0.941453	0.006355	0.99002	0.197372	0.384214	0.041836	0.863271	0.018005	0.971065	0.738695	0.220626	0.063257	0.893351	0.147258	0.776936	0	0	strain	0	pd1074	0	strain	mix strain & pd1074	0
ppm_2_8721	0.003701	0.979431	0.245791	0.620489	-0.384121	0.534354	-0.091651	0.771748	-0.664081	0.21041	-0.845973	0.119937	-0.294137	0.584538	0.383017	0.488214	-0.387542	0.165135	-0.651727	0.043978	-0.224514	0.711113	-0.094834	0.846842	0.149288	0.772223	0.337051	0.49987	0.146127	0.530943	0.142216	0.553855	0.532073	0.313898	0.073867	0.90044	0.458338	0.373446	0.124472	0.820026	0	0	strain	0	pd1074	0	strain	mix strain & pd1074	0
ppm_2_886	-0.12613	0.369336	-0.300486	0.546353	0.08468	0.8851	-0.07469	0.807533	0.342881	0.505402	0.524229	0.324062	0.218568	0.686848	0.272974	0.63398	0.318543	0.24596	0.332103	0.288287	0.055538	0.924674	-0.513598	0.303417	-0.281222	0.555347	-0.012219	0.980418	-0.332824	0.141078	-0.230254	0.330838	-0.08048	0.870607	-0.654376	0.274259	-0.191029	0.691735	-1.16519	0.031257	0	0	pd1074	0	strain	0	pd1074	mix strain & pd1074	0
ppm_2_895	0.224646	0.11108	0.868324	0.094272	0.876472	0.163757	0.256814	0.401263	-0.395525	0.443723	-0.205841	0.69017	0.544386	0.326814	-0.6005	0.288287	-0.146023	0.596422	-0.004255	0.989251	0.358238	0.544783	-0.14	0.775997	0.717729	0.14552	0.189766	0.701703	0.605465	0.008157	0.092039	0.695659	0.026713	0.956923	0.114946	0.844457	0.791406	0.112622	0.108995	0.827394	0	0	strain	0	pd1074	0	strain	mix strain & pd1074	0
ppm_2_9029	0.096398	0.500944	0.171718	0.735107	-0.172862	0.771835	-0.227394	0.448314	0.96179	0.084039	-0.459066	0.376708	-0.392829	0.477404	-0.075192	0.89119	0.051008	0.853756	0.093856	0.769486	0.133261	0.819954	0.190109	0.718473	0.357324	0.460338	0.105103	0.837137	0.067478	0.768521	0.165001	0.500648	0.606539	0.263585	-0.268823	0.645731	-0.008908	0.984947	0.133729	0.813417	0	0	pd1074	0	pd1074	0	pd1074	all pd1074 direction	0
ppm_2_9123	0.057934	0.685864	0.728532	0.157657	-0.217387	0.721402	0.092743	0.761943	-0.39204	0.452872	0.185722	0.718343	-0.018852	0.971746	-0.142826	0.811142	-0.133169	0.632082	-0.1305	0.677914	0.77546	0.222457	-0.019342	0.969619	-0.202348	0.669389	-0.447149	0.384696	-0.026878	0.905156	0.313874	0.206975	0.908366	0.101016	0.706164	0.239612	-0.404728	0.411108	-0.167032	0.745272	0	0	pd1074	0	strain	0	strain	mix strain & pd1074	0
ppm_2_9516	0.01848	0.897795	0.361237	0.467856	-0.299859	0.653443	-0.199809	0.519362	-0.2165	0.690627	-1.00353	0.074525	-0.313164	0.578883	0.601069	0.285999	-0.224575	0.437929	-0.520887	0.122731	0.429423	0.470628	0.199545	0.687409	-0.152044	0.747934	-0.204217	0.694636	0.072112	0.749113	0.128879	0.598296	0.511513	0.358324	-0.263431	0.653577	0.427832	0.372869	-0.063486	0.90303	0	0	strain	0	pd1074	0	pd1074	mix strain & pd1074	0
ppm_2_9994	-0.245792	0.091233	-1.29017	0.024663	1.27984	0.057411	-0.390294	0.198291	0.117702	0.844374	-0.235539	0.651446	-0.357525	0.50506	0.149512	0.784738	0.231722	0.422102	0.263391	0.438161	0.023612	0.968275	0.083092	0.865203	-0.601876	0.216315	-0.649789	0.204828	-0.39937	0.086181	-0.418655	0.086599	-1.26072	0.028127	-0.389413	0.507029	-0.523818	0.278357	0.74381	0.167143	0	0	pd1074	0	pd1074	0	pd1074	all pd1074 direction	0
ppm_3_0186	0.022455	0.872811	-0.103487	0.835081	0.305467	0.605567	0.143876	0.632946	-0.177247	0.731324	-0.00131	0.997956	-0.304526	0.571133	-0.246993	0.661285	-0.04229	0.87615	0.019439	0.94993	0.815614	0.189342	-0.206482	0.68935	-0.043976	0.926179	0.415909	0.412924	0.01315	0.952851	0.085147	0.725324	-0.532975	0.291406	0.203111	0.729615	0.233136	0.628843	0.234286	0.640445	0	0	strain	0	pd1074	0	strain	mix strain & pd1074	0
ppm_3_0282	0.08571	0.543738	0.271267	0.581037	0.516031	0.390037	0.058989	0.847862	0.468583	0.368969	0.57986	0.28855	-0.043112	0.935715	-0.551225	0.325299	0.257344	0.353761	0.520052	0.103513	0.722649	0.250737	-0.306471	0.533291	-0.102454	0.830143	-0.315627	0.532806	-0.009976	0.96471	0.065948	0.782473	0.259546	0.602743	0.266976	0.646944	-0.4912	0.309307	0.41184	0.450037	0	0	pd1074	0	strain	0	strain	mix strain & pd1074	0
ppm_3_037	-0.045219	0.748953	-0.178929	0.725565	-0.239541	0.697582	-0.413102	0.177769	0.251647	0.625518	-0.905816	0.098851	0.022541	0.966186	0.290378	0.597507	-0.132963	0.631402	-0.277066	0.387872	0.329306	0.611186	0.230994	0.639433	0.162272	0.73451	-0.60093	0.238238	0.002807	0.990062	-0.033903	0.88762	0.108426	0.826586	-0.153574	0.79219	-0.214006	0.654261	0.250821	0.636082	0	0	pd1074	0	pd1074	0	pd1074	all pd1074 direction	0
ppm_3_0454	-0.085753	0.552958	-0.461186	0.353098	1.84754	0.017984	-0.052336	0.863363	0.366774	0.491357	0.300461	0.56397	-0.149512	0.778436	0.584674	0.30034	0.60603	0.035899	0.613604	0.067979	0.600618	0.329518	-0.343976	0.538186	0.030635	0.949208	-0.243894	0.625411	-0.322059	0.15441	-0.310459	0.209559	-0.87876	0.094737	-0.486439	0.409488	-0.064764	0.893781	-1.10977	0.041204	0	0	pd1074	0	strain	0	pd1074	mix strain & pd1074	0
ppm_3_0539	-0.23995	0.091399	-0.266363	0.589705	0.190945	0.748774	-0.912613	0.004809	0.508376	0.329375	-0.469346	0.36682	-0.496729	0.359109	-0.1462	0.788695	0.01343	0.960569	0.066066	0.832959	0.057587	0.922549	0.23535	0.642245	-0.431663	0.37534	-0.696617	0.186257	-0.485699	0.033602	-0.16439	0.500415	0.372611	0.460202	-1.10771	0.078261	-1.25761	0.021914	-0.125447	0.799669	1	1	pd1074	0	pd1074	0	pd1074	all pd1074 direction	1
ppm_3_0624	-0.221566	0.118231	-0.158506	0.752866	-0.284043	0.631751	-0.16771	0.579383	0.054431	0.915007	0.162783	0.75472	0.226027	0.672938	0.163083	0.769551	0.038707	0.886484	2.1e-05	0.999946	-0.22075	0.717095	-0.060713	0.906019	-0.378152	0.457221	-0.752264	0.149003	-0.17663	0.43404	-0.489593	0.046749	-0.943831	0.077726	-0.416827	0.481743	-0.283344	0.552678	-0.234809	0.641741	0	0	pd1074	0	strain	0	pd1074	mix strain & pd1074	0
ppm_3_075	-0.259199	0.074661	0.154307	0.75417	0.700859	0.251704	-0.334814	0.287208	0.054143	0.915148	0.429572	0.409623	-0.832602	0.144237	0.539854	0.356226	0.398686	0.148212	0.358392	0.251632	0.543484	0.367024	-0.18771	0.7018	-1.49495	0.011934	-1.02362	0.082449	-0.700942	0.00331	-0.313186	0.202203	-0.508907	0.313922	-0.337847	0.566976	-1.12615	0.033904	-0.541343	0.279496	0	1	pd1074	0	strain	0	pd1074	mix strain & pd1074	1
ppm_3_1096	0.104033	0.464947	0.422764	0.409982	0.636692	0.296537	0.125282	0.681325	0.193849	0.70736	0.798557	0.141223	-0.465803	0.430304	-0.184329	0.73715	0.345141	0.210752	0.523666	0.100574	0.683484	0.275838	-0.648717	0.20827	0.075992	0.877908	-0.07704	0.876373	0.043152	0.850375	-0.01347	0.95561	0.402611	0.431583	-0.260007	0.659032	-0.13775	0.770873	0.221002	0.662975	0	0	pd1074	0	strain	0	pd1074	mix strain & pd1074	0
ppm_3_1558	-0.004162	0.976661	-0.419161	0.410735	-0.286545	0.653177	-0.172818	0.576353	-0.10444	0.839211	-0.926362	0.093321	0.385141	0.498265	0.143584	0.792505	-0.284103	0.308069	-0.434975	0.179677	-1.08449	0.10205	0.563076	0.261083	0.237037	0.624805	0.575131	0.25814	0.163441	0.469764	0.014969	0.950814	-0.368236	0.463595	-0.099531	0.865466	0.356177	0.461559	0.266553	0.589948	0	0	strain	0	pd1074	0	pd1074	mix strain & pd1074	0
ppm_3_1892	-0.168689	0.23313	0.146078	0.768953	0.718033	0.243549	-0.42398	0.173328	-0.447729	0.388513	-0.139985	0.796235	-0.491553	0.36805	-0.237192	0.667697	-0.078322	0.777427	-0.024941	0.937927	-0.266635	0.663272	0.265872	0.588354	-0.456586	0.343181	-0.56695	0.26523	-0.243847	0.282165	-0.152395	0.524	0.079427	0.874948	-0.408217	0.488126	-0.675282	0.175418	0.269225	0.603645	0	0	pd1074	0	pd1074	0	pd1074	all pd1074 direction	0
ppm_3_2139	0.210361	0.135536	0.32248	0.513877	0.261868	0.677665	0.108423	0.722456	0.256653	0.619004	0.671492	0.213255	0.728245	0.21357	0.010484	0.984666	0.303414	0.272685	0.404807	0.207183	0.36014	0.546082	0.024895	0.960588	0.100714	0.832066	0.323401	0.516809	0.22909	0.306626	0.118833	0.620488	0.328002	0.525377	-0.553747	0.350243	0.097126	0.837663	0.059167	0.905611	0	0	strain	0	strain	0	pd1074	mix strain & pd1074	0
ppm_3_24	0.038243	0.786346	0.454551	0.359919	0.365246	0.537307	0.165722	0.588218	-0.430415	0.405587	-0.198553	0.702244	-0.311978	0.591463	0.344919	0.531086	-0.012052	0.96456	-0.126411	0.685059	0.048723	0.933824	0.138437	0.77701	-0.285424	0.569555	-0.589317	0.248032	0.057988	0.798129	0.055663	0.817481	0.496451	0.342824	0.263731	0.670214	0.416898	0.384075	-0.115993	0.814112	0	0	strain	0	pd1074	0	strain	mix strain & pd1074	0
ppm_3_2634	-0.026906	0.846717	-0.507305	0.30998	0.148087	0.803644	0.154036	0.606805	0.402938	0.442317	0.036189	0.943296	0.341693	0.523472	-0.11694	0.833019	0.121024	0.655751	0.195992	0.528993	0.044947	0.942028	0.016764	0.973205	-0.25957	0.585714	-0.033852	0.945515	-0.110749	0.616004	-0.043305	0.856062	-0.386532	0.43953	0.260443	0.660861	0.188392	0.690672	-0.271845	0.579984	0	0	strain	0	strain	0	strain	all strain direction	0
ppm_3_2889	-0.244104	0.086839	0.030314	0.950917	-0.286863	0.636059	-0.231159	0.46648	0.03983	0.938369	-0.373059	0.511937	-0.086521	0.879061	0.207953	0.703634	-0.084131	0.762286	-0.186161	0.564479	-0.246044	0.687126	0.089502	0.854687	-0.898946	0.074748	-0.654198	0.204028	-0.338037	0.137434	-0.259081	0.285851	-0.249956	0.625746	-0.274822	0.662255	-0.103751	0.829505	-0.623782	0.220624	0	0	pd1074	0	pd1074	0	pd1074	all pd1074 direction	0
ppm_3_3103	0.085872	0.542937	0.359034	0.468683	0.011162	0.984762	0.022881	0.93953	-0.44231	0.400097	0.378253	0.46353	0.098912	0.873238	-0.174786	0.75179	-0.053013	0.845128	-0.014312	0.96336	-0.298046	0.615639	0.241218	0.641675	0.583226	0.233383	0.213356	0.673908	0.239615	0.29339	0.024302	0.919284	-0.071894	0.884609	-0.058145	0.921619	-0.229299	0.631598	0.363296	0.467161	0	0	pd1074	0	strain	0	pd1074	mix strain & pd1074	0
ppm_3_321	-0.059059	0.673245	-0.470493	0.344464	0.614609	0.31814	-0.039142	0.896859	0.158478	0.757571	0.222581	0.664563	0.056765	0.919439	-0.207051	0.705643	0.175463	0.518276	0.299932	0.337468	0.101475	0.868922	-0.3708	0.455787	0.152043	0.74768	0.167906	0.743124	-0.192667	0.387181	-0.087262	0.716761	-0.349272	0.485788	0.169402	0.776726	-0.400157	0.402851	-0.267708	0.588446	0	0	pd1074	0	strain	0	strain	mix strain & pd1074	0
ppm_3_3339	0.098302	0.489567	-0.291314	0.565554	0.395753	0.532758	0.565574	0.080915	-0.229727	0.663386	0.459094	0.381092	-0.3193	0.564103	-0.027943	0.959138	0.132747	0.631214	0.188358	0.557162	-0.269397	0.650225	-0.077759	0.875275	0.433558	0.365728	-0.168906	0.733297	0.042445	0.849719	0.138688	0.57426	0.054244	0.915092	2.44528	0.002201	-0.027392	0.954618	0.305014	0.536556	0	0	pd1074	0	strain	1	strain	mix strain & pd1074	1
ppm_3_3458	0.037263	0.791194	-0.287468	0.58126	-0.736265	0.230597	-0.103957	0.732199	0.202688	0.710891	0.378846	0.462503	0.337091	0.529437	-0.112831	0.839472	-0.016401	0.952881	0.015456	0.961496	0.410983	0.490245	0.551361	0.270505	0.299896	0.529501	0.031011	0.950313	-0.016879	0.939934	0.138302	0.562066	-0.134247	0.790548	-0.188487	0.752043	-0.474082	0.327568	0.061358	0.901018	0	0	pd1074	0	strain	0	pd1074	mix strain & pd1074	0
ppm_3_3547	0.008302	0.953832	0.064072	0.895588	-0.510029	0.396811	-0.036944	0.903829	0.494453	0.358429	0.568077	0.288982	-0.584733	0.309764	0.774896	0.186209	0.359589	0.201741	0.234916	0.464529	0.709876	0.249038	0.750379	0.141529	-0.994047	0.052168	-0.759046	0.14321	-0.203818	0.367662	-0.008897	0.97118	0.020555	0.969033	-0.787374	0.193379	-0.050381	0.915044	0.380903	0.444829	0	0	pd1074	0	strain	0	pd1074	mix strain & pd1074	0
ppm_3_3623	-0.119462	0.40312	0.43657	0.386503	-0.757085	0.225606	-0.276808	0.382335	0.032751	0.948731	-0.89144	0.103538	-0.255374	0.662595	-0.675684	0.240493	-0.534509	0.056133	-0.49082	0.125352	-0.503221	0.400478	0.61617	0.220968	-0.186536	0.701478	-0.225992	0.654438	0.1302	0.564012	-0.095437	0.697581	-0.105853	0.839053	-0.595694	0.372966	0.352828	0.459834	0.197569	0.686727	0	0	strain	0	pd1074	0	pd1074	mix strain & pd1074	0
ppm_3_3695	-0.03405	0.813463	0.323176	0.538805	-0.664767	0.286508	0.1714	0.586055	-0.538686	0.333994	-0.160036	0.779298	0.115328	0.828924	-0.949464	0.108085	-0.567668	0.051996	-0.444151	0.186321	-0.066418	0.913306	0.483126	0.360211	0.091366	0.848677	0.076305	0.881084	0.115065	0.609966	0.165461	0.499579	0.304633	0.556741	-0.080553	0.892563	0.58038	0.233341	-0.546505	0.277484	0	0	strain	0	pd1074	0	pd1074	mix strain & pd1074	0
ppm_3_3788	-0.113669	0.423687	-0.0424	0.933238	0.071901	0.902794	0.118869	0.69568	0.522307	0.316882	0.642323	0.225969	-0.450131	0.407602	-0.776863	0.189928	0.169487	0.541794	0.435953	0.165678	0.097414	0.868678	-0.193716	0.704217	-0.802078	0.107619	-0.295984	0.559938	-0.343902	0.133213	-0.072562	0.76136	0.287092	0.563685	-0.285787	0.628154	-0.039623	0.933738	-0.437492	0.423385	0	0	pd1074	0	strain	0	pd1074	mix strain & pd1074	0
ppm_3_39	0.411214	0.003823	0.531462	0.309006	0.379636	0.537048	0.458721	0.13422	0.29753	0.561615	0.616389	0.252781	0.007243	0.989249	0.204648	0.731132	0.380356	0.175072	0.430434	0.175804	-0.041207	0.944058	0.968838	0.070109	0.336876	0.481117	0.370697	0.45867	0.36296	0.106988	0.490075	0.043065	0.555687	0.27641	0.523036	0.38029	0.294361	0.536784	0.63256	0.216335	0	0	strain	0	strain	0	strain	all strain direction	0
ppm_3_4002	-0.052078	0.713486	0.428139	0.401439	-0.789452	0.203824	0.192155	0.536051	0.200791	0.698605	-0.214299	0.69643	-0.723697	0.191395	-0.479733	0.391966	-0.276118	0.323059	-0.20875	0.517245	-0.093483	0.87562	0.402279	0.416322	-0.599049	0.218924	-0.758533	0.145308	-0.11563	0.605521	0.192014	0.429211	0.532148	0.299612	1.02696	0.099097	0.012147	0.979496	0.210406	0.667713	0	0	strain	0	pd1074	0	strain	mix strain & pd1074	0
ppm_3_4098	-0.207538	0.14611	0.062992	0.901145	-0.481592	0.421287	0.02307	0.941579	0.029197	0.956429	-0.421978	0.469149	-0.491065	0.366187	-0.892775	0.127805	-0.418371	0.144888	-0.268872	0.413945	-0.256632	0.666991	-0.04188	0.933784	-0.276646	0.568516	-0.615859	0.243177	-0.124686	0.57754	-0.154039	0.526	-0.122551	0.813441	0.324729	0.580229	0.125393	0.796075	-0.102151	0.834492	0	0	strain	0	pd1074	0	strain	mix strain & pd1074	0
ppm_3_418	-0.00213	0.987951	0.551029	0.270648	0.349256	0.554783	-0.036197	0.905193	0.062816	0.902144	-0.464298	0.377056	0.458984	0.405202	-0.103558	0.849599	-0.0577	0.831107	-0.042786	0.890727	-0.352999	0.586883	-0.647662	0.202886	0.10092	0.832567	0.165943	0.749164	0.048042	0.830241	-0.016482	0.946277	0.177818	0.722991	0.623965	0.297175	-0.102622	0.829261	-0.717462	0.160537	0	0	pd1074	0	pd1074	0	strain	mix strain & pd1074	0
ppm_3_4269	0.062518	0.659999	0.187594	0.705694	-0.376618	0.52821	-0.009972	0.974521	-0.021201	0.970167	-0.442388	0.43338	-0.308125	0.568686	-0.02851	0.959221	-0.212028	0.457681	-0.277237	0.40421	-0.563305	0.351119	1.02633	0.05894	0.597101	0.219546	-0.004427	0.992864	0.059569	0.789222	0.262885	0.276896	0.27205	0.583949	0.520131	0.380132	-0.045826	0.924521	-0.200585	0.682393	0	0	pd1074	0	pd1074	0	strain	mix strain & pd1074	0
ppm_3_4355	0.075004	0.60422	-0.594368	0.248829	-0.200411	0.733181	0.462508	0.139619	0.403239	0.534373	0.830443	0.142884	0.507996	0.348938	-0.027911	0.959463	0.245363	0.401386	0.353501	0.306145	0.589204	0.342123	-0.5389	0.295516	1.00067	0.050951	-0.054286	0.916425	0.204678	0.370851	-0.188841	0.436923	-0.467212	0.355831	-0.229385	0.694239	0.676115	0.168329	-0.548454	0.272964	0	0	strain	0	strain	0	pd1074	mix strain & pd1074	0
ppm_3_4419	0.093715	0.507526	-0.29871	0.54348	0.190156	0.772372	0.230014	0.451659	-0.197981	0.707943	-0.502232	0.33488	-0.095741	0.857361	-0.104509	0.848413	-0.191081	0.492082	-0.221305	0.493329	-0.442065	0.459362	0.609853	0.227301	-0.21439	0.652492	1.08271	0.051245	0.011234	0.959517	0.41569	0.089719	0.018492	0.970581	0.804617	0.184209	0.494061	0.305772	0.154615	0.75583	0	0	strain	0	pd1074	0	strain	mix strain & pd1074	0
ppm_3_4483	-0.061259	0.662991	-0.14374	0.772221	-0.560707	0.351819	0.296911	0.331996	0.079363	0.877618	-0.003243	0.995004	-0.639007	0.247326	-0.089708	0.872616	-0.114992	0.673297	-0.122872	0.694046	0.298682	0.617629	-0.010811	0.982347	0.116476	0.811631	0.201715	0.694432	-0.043759	0.846587	-0.03967	0.867767	-0.541659	0.285273	-0.049197	0.93269	0.831524	0.096272	-0.494613	0.320853	0	0	strain	0	pd1074	0	pd1074	mix strain & pd1074	0
ppm_3_4556	-0.124952	0.379456	0.23602	0.644935	0.008541	0.98928	-0.247309	0.412058	-0.22018	0.685249	-0.017113	0.973715	0.62481	0.272623	-0.448424	0.419096	-0.1751	0.53074	-0.082379	0.79884	-0.782294	0.207741	-0.587329	0.243212	-0.470539	0.327946	-0.0059	0.990619	0.005443	0.980867	-0.23447	0.33021	0.336881	0.510578	-0.328172	0.575106	-0.388392	0.416493	0.265303	0.604098	0	0	pd1074	0	pd1074	0	pd1074	all pd1074 direction	0
ppm_3_4794	-0.454878	0.001831	-0.085311	0.869035	0.924648	0.147241	-0.497019	0.116484	-1.00308	0.071938	-0.456988	0.433108	-0.907733	0.11616	-0.219155	0.703364	-0.254605	0.38511	-0.267024	0.433116	-1.03549	0.109074	-0.259995	0.604301	-0.802304	0.107065	-0.845623	0.110912	-0.526113	0.021573	-0.514774	0.038136	-0.153567	0.773854	-0.462691	0.438736	-0.547577	0.260002	-0.354044	0.474629	0	0	pd1074	0	pd1074	0	pd1074	all pd1074 direction	0
ppm_3_4947	0.020949	0.882394	0.53213	0.290073	0.306994	0.602613	0.024162	0.936822	0.104367	0.83895	0.374091	0.467864	-0.514508	0.343021	-0.030987	0.955862	0.190004	0.483098	0.25757	0.405406	-0.397756	0.515728	0.928138	0.080718	-0.653416	0.201706	-0.496198	0.327805	-0.117348	0.606629	0.042088	0.862261	-0.210245	0.673588	0.439283	0.456113	-0.586043	0.234361	0.577852	0.249736	0	0	pd1074	0	strain	0	strain	mix strain & pd1074	0
ppm_3_5091	0.04526	0.748718	0.444416	0.370575	-1.7786	0.017467	0.181695	0.55405	-0.341135	0.5091	-0.459343	0.391992	-0.218151	0.682033	-0.381195	0.510943	-0.599644	0.037954	-0.671791	0.043814	-0.045768	0.937887	0.543378	0.277078	0.061352	0.896531	-0.198447	0.691394	0.24286	0.271781	0.253841	0.286412	0.530643	0.296466	0.410392	0.487359	0.549796	0.256	0.318689	0.517253	0	0	strain	0	pd1074	0	strain	mix strain & pd1074	0
ppm_3_5184	-0.101636	0.48394	0.708034	0.16461	-1.81118	0.033048	0.305442	0.316692	-0.677683	0.202253	0.214569	0.691022	-0.749221	0.192153	-0.435444	0.46021	-0.482856	0.105588	-0.499175	0.14901	-0.647621	0.293843	0.356215	0.475466	-0.972881	0.058548	-0.579133	0.255695	0.018635	0.9351	0.014465	0.952295	0.471887	0.363999	0.344767	0.556339	0.350256	0.46236	0.504998	0.310824	0	0	strain	0	strain	0	strain	all strain direction	0
ppm_3_5235	0.238022	0.095769	0.241521	0.644382	0.571415	0.342945	-0.03346	0.914782	0.367369	0.475677	0.959735	0.096489	0.212853	0.702991	-0.012904	0.981557	0.455194	0.104316	0.612944	0.05855	-0.225805	0.701726	-0.131187	0.789148	0.67799	0.187839	0.190027	0.711138	0.276786	0.230956	0.038644	0.871534	0.678573	0.185502	-0.498795	0.397758	-0.410453	0.391741	0.761101	0.140938	0	0	pd1074	0	strain	0	pd1074	mix strain & pd1074	0
ppm_3_5298	-0.045016	0.748542	0.234625	0.634399	0.278422	0.636325	-0.133853	0.660638	0.260413	0.615251	-0.838064	0.122971	-0.585989	0.288957	0.047826	0.930219	-0.067826	0.804281	-0.106613	0.736057	0.369588	0.532422	-0.155052	0.75165	0.03507	0.941598	-1.00313	0.075031	0.025801	0.907733	-0.110453	0.647053	0.064265	0.896969	0.200351	0.730563	0.182692	0.701031	0.12849	0.796834	0	0	strain	0	pd1074	0	strain	mix strain & pd1074	0
ppm_3_5371	0.078326	0.575972	0.359325	0.473408	0.330945	0.575641	0.427289	0.162369	0.211776	0.689048	0.240068	0.650334	-0.483683	0.38434	0.173623	0.752701	0.235565	0.390478	0.255972	0.418339	-0.251538	0.670763	-0.173571	0.72322	-0.181482	0.703041	-0.078501	0.875657	-0.011097	0.960518	0.060908	0.797242	0.429055	0.397353	0.401247	0.493762	0.603526	0.215191	-0.451428	0.363236	0	0	strain	0	strain	0	strain	all strain direction	0
ppm_3_545	0.050982	0.718789	0.536054	0.285407	-1.44815	0.037298	-0.218976	0.473535	0.047714	0.927145	-0.743266	0.174311	0.415595	0.439819	0.137587	0.800814	-0.388945	0.170062	-0.58391	0.078479	-0.446363	0.470081	-0.108369	0.828111	-0.069988	0.884384	0.242451	0.625674	0.281742	0.206662	0.099301	0.679144	0.624324	0.225679	-0.001984	0.997302	0.031927	0.946185	0.581632	0.252144	0	0	strain	0	pd1074	0	pd1074	mix strain & pd1074	0
ppm_3_5563	0.11918	0.405362	-0.416863	0.420615	0.816154	0.196054	0.158373	0.605347	-0.267424	0.601342	0.807774	0.141426	-0.032431	0.960425	0.008972	0.986879	0.28725	0.300336	0.384241	0.232857	-0.158088	0.787246	-0.326492	0.511379	1.00023	0.051028	0.57819	0.265885	0.126695	0.58907	-0.01299	0.956582	-0.17756	0.722632	0.041993	0.94293	-0.251532	0.596721	0.320442	0.5282	0	0	pd1074	0	strain	0	strain	mix strain & pd1074	0
ppm_3_5837	0.127557	0.370761	-0.335523	0.511673	0.992015	0.120289	0.235316	0.443062	-0.344176	0.503535	0.783382	0.158659	0.082462	0.891725	-0.207318	0.704521	0.232214	0.405837	0.387545	0.233076	-0.093965	0.87261	-0.359782	0.473727	0.849927	0.089926	0.595711	0.247694	0.155621	0.49933	0.021183	0.92923	-0.202038	0.685077	0.221382	0.705851	-0.15169	0.748144	0.335972	0.510733	0	0	pd1074	0	strain	0	strain	mix strain & pd1074	0
ppm_3_5924	0.023698	0.869721	-0.722287	0.159138	-0.031512	0.957504	0.08252	0.793197	-0.629566	0.234942	0.719753	0.212232	0.241864	0.689828	-0.316902	0.571397	-0.093534	0.739757	-0.017915	0.956145	0.007471	0.990158	0.871642	0.101699	0.286526	0.561432	0.180585	0.726324	-0.128158	0.577012	0.290095	0.240836	0.088512	0.866972	0.236951	0.693996	-0.457603	0.340867	0.116679	0.815979	0	0	pd1074	0	strain	0	strain	mix strain & pd1074	0
ppm_3_6011	-0.058449	0.681559	-0.530041	0.319865	-0.078955	0.902138	-0.300036	0.324792	-0.384427	0.46667	0.288802	0.572914	0.412531	0.472531	-0.158708	0.776784	-0.074984	0.786784	-0.047781	0.88097	-0.52918	0.37908	-0.292066	0.555011	0.711429	0.148483	0.479364	0.342223	0.137117	0.552069	-0.25673	0.283302	-0.412902	0.412156	-0.757662	0.20913	-0.534222	0.272924	0.640764	0.204706	0	0	pd1074	0	strain	0	pd1074	mix strain & pd1074	0
ppm_3_6098	0.160808	0.254972	0.453032	0.363662	0.682024	0.270313	0.311363	0.300345	-0.870503	0.111091	0.165649	0.745296	0.624221	0.272047	0.008047	0.988552	-0.03634	0.895805	-0.050727	0.873773	-0.654078	0.294439	-0.093525	0.848141	0.853193	0.090687	0.181471	0.714259	0.374594	0.098796	0.070946	0.765301	0.433685	0.387016	0.298656	0.611349	0.449473	0.349984	-0.439389	0.376765	0	0	strain	0	strain	0	strain	all strain direction	0
ppm_3_6175	0.060192	0.671098	0.025671	0.958531	0.590824	0.37037	-0.063344	0.833788	-0.690422	0.197014	-0.308595	0.550126	0.397744	0.459769	0.285396	0.602953	-0.098091	0.724997	-0.231621	0.474358	0.056978	0.925941	0.114957	0.814077	0.72359	0.150698	-0.39844	0.461876	0.088464	0.69336	0.146696	0.544792	0.558389	0.270088	0.363221	0.537326	-0.134921	0.778635	-0.494523	0.321168	0	0	pd1074	0	pd1074	0	strain	mix strain & pd1074	0
ppm_3_6257	-0.253314	0.075713	-0.066862	0.897652	0.783874	0.204673	-0.517964	0.097958	0.55827	0.291129	0.10123	0.842613	-0.307377	0.575241	-0.398929	0.477435	0.240131	0.382748	0.441981	0.161359	0.120228	0.838135	-0.496236	0.341353	-0.590147	0.227587	-0.231749	0.644741	-0.558693	0.015626	-0.299851	0.213317	-0.354866	0.482576	-0.495249	0.408218	-1.20268	0.023034	-0.615421	0.221407	0	1	pd1074	0	strain	0	pd1074	mix strain & pd1074	1
ppm_3_6369	-0.116105	0.411425	-0.209181	0.675401	-0.123277	0.834775	-0.145709	0.636189	-0.831825	0.140456	0.083313	0.874208	-0.306077	0.590163	-0.016134	0.977042	-0.212235	0.447742	-0.277127	0.390186	-0.149976	0.798057	-0.291766	0.560336	0.356569	0.454685	-0.099951	0.845264	-0.00933	0.966928	-0.166286	0.486589	0.019905	0.96821	-0.362273	0.545071	-0.199525	0.684837	0.209246	0.671446	0	0	pd1074	0	strain	0	pd1074	mix strain & pd1074	0
ppm_3_6467	-0.023823	0.865162	-0.008508	0.987157	0.724028	0.247307	0.164614	0.586344	-0.043366	0.932012	0.320453	0.533367	-0.058096	0.913508	-0.369529	0.50297	0.124365	0.647866	0.283437	0.365311	-0.145798	0.803551	-0.665688	0.196124	-0.178861	0.706649	0.491187	0.330738	-0.091975	0.680402	-0.060418	0.8018	-0.534311	0.291237	0.743813	0.216839	-0.333001	0.485264	0.154515	0.752577	0	0	pd1074	0	strain	0	strain	mix strain & pd1074	0
ppm_3_6523	-0.105693	0.459258	-0.633101	0.217058	0.773595	0.228776	-0.007202	0.981224	-0.458436	0.380059	0.624503	0.250298	0.107137	0.861191	-0.041285	0.939961	0.169525	0.544119	0.243572	0.453396	-0.288223	0.626414	-0.508131	0.31001	0.421621	0.391828	0.392531	0.461254	-0.161406	0.480853	-0.249184	0.302085	-0.418163	0.405871	-0.407405	0.492878	-0.233135	0.622604	-0.411536	0.408853	0	0	pd1074	0	strain	0	pd1074	mix strain & pd1074	0
ppm_3_6601	0.0948	0.505274	-0.35211	0.494906	0.808521	0.19398	0.175206	0.566539	-0.39088	0.449053	0.729338	0.184348	0.011866	0.984723	-0.208067	0.703721	0.180339	0.515789	0.314885	0.328132	-0.144861	0.804905	-0.341752	0.488637	0.859064	0.086988	0.575755	0.261082	0.128012	0.58061	-0.002497	0.991599	-0.257514	0.606171	0.210127	0.718492	-0.26083	0.582345	0.370428	0.467285	0	0	pd1074	0	strain	0	strain	mix strain & pd1074	0
ppm_3_6858	0.121586	0.39456	-0.421421	0.415564	0.964417	0.136677	0.17204	0.573566	-0.332802	0.517083	0.724409	0.186313	-0.026003	0.967033	0.134858	0.806143	0.3039	0.276723	0.362828	0.263457	-0.213644	0.715848	-0.244236	0.622572	0.873647	0.082686	0.502444	0.325752	0.131594	0.570946	-0.021021	0.92957	-0.193104	0.699499	0.031134	0.957765	-0.147285	0.755225	0.334778	0.510799	0	0	pd1074	0	strain	0	strain	mix strain & pd1074	0
ppm_3_6955	0.13149	0.359581	0.200582	0.685773	-0.447075	0.454009	-0.000238	0.999381	-0.504531	0.333698	-0.164574	0.752157	1.05373	0.06837	-0.000485	0.999304	-0.277316	0.310188	-0.36544	0.244133	-0.768081	0.294789	-0.20757	0.6725	0.706945	0.151785	0.579494	0.254361	0.297915	0.195883	0.274856	0.267032	0.983558	0.065326	0.368805	0.528621	-0.116653	0.814265	-0.21707	0.679548	0	0	pd1074	0	pd1074	0	strain	mix strain & pd1074	0
ppm_3_7099	0.211349	0.139722	0.488781	0.329015	0.170331	0.782262	0.117429	0.700804	-0.448838	0.392365	0.718407	0.179875	1.00802	0.080273	0.789564	0.179454	0.28517	0.310649	0.135612	0.67198	0.453271	0.447654	0.888943	0.088223	0.319221	0.503134	-0.197044	0.695026	0.413732	0.06656	-0.085972	0.72674	-0.944853	0.084515	-0.740044	0.22002	0.175698	0.710143	0.253408	0.62176	0	0	strain	0	strain	0	pd1074	mix strain & pd1074	0
ppm_3_7398	-0.274118	0.055504	0.170563	0.727977	-0.406093	0.496304	-0.367071	0.242927	0.367619	0.477116	-1.09543	0.059195	-0.370603	0.527064	-0.769578	0.205275	-0.417215	0.144676	-0.316873	0.328396	-0.386709	0.529608	-0.048993	0.920285	-0.839694	0.093678	-0.368377	0.46829	-0.301616	0.18661	-0.143342	0.549827	0.089559	0.857641	-0.074019	0.903146	-0.059518	0.900083	-0.491351	0.346818	0	0	pd1074	0	pd1074	0	pd1074	all pd1074 direction	0
ppm_3_7612	0.05588	0.697038	-0.138007	0.782131	0.142994	0.811913	0.218413	0.485499	-0.614694	0.243508	0.192001	0.7099	0.164973	0.802398	0.023464	0.96758	-0.078157	0.777078	-0.108277	0.730472	0.360661	0.542379	-0.429369	0.388467	0.813514	0.10434	0.553016	0.29326	0.140646	0.543309	0.066386	0.785914	-0.213521	0.666636	0.31599	0.641492	0.192034	0.691397	-0.307711	0.533192	0	0	strain	0	strain	0	strain	all strain direction	0
ppm_3_7827	-0.091832	0.513308	0.290717	0.561813	0.005409	0.992622	-0.010528	0.973167	-0.261989	0.633602	0.111313	0.850164	-0.245195	0.645668	-0.381023	0.490066	-0.143707	0.612911	-0.058253	0.860413	-0.584166	0.340279	-0.002062	0.99663	-0.257666	0.587563	-0.068935	0.889405	-0.077677	0.725789	-0.072026	0.760645	0.220236	0.658676	-0.111897	0.847932	-0.022653	0.962144	-0.156839	0.751734	0	0	pd1074	0	strain	0	pd1074	mix strain & pd1074	0
ppm_3_8045	-0.087196	0.539452	-0.797052	0.125185	0.187707	0.759106	0.082233	0.79871	0.031982	0.949847	0.888755	0.113622	-0.436341	0.427491	-0.359674	0.514708	0.174088	0.530415	0.354539	0.26936	-0.350416	0.557593	0.088168	0.857528	0.386852	0.42648	-0.528208	0.30054	-0.073074	0.75009	-0.295956	0.215167	-0.132873	0.790798	-0.728983	0.225351	-0.002473	0.996214	0.33762	0.495049	0	0	pd1074	0	strain	0	pd1074	mix strain & pd1074	0
ppm_3_8097	0.532256	0.000313	0.193405	0.700439	1.12957	0.083951	0.777666	0.019388	0.542101	0.301114	0.809029	0.142172	0.222543	0.708001	0.959279	0.10576	0.826061	0.004039	0.785203	0.016813	0.291787	0.661704	0.466248	0.359624	0.782832	0.120462	0.533757	0.329244	0.376069	0.103334	0.490303	0.057642	0.379618	0.45697	0.971566	0.204983	0.670571	0.177431	-0.033353	0.946873	1	0	strain	0	strain	0	strain	all strain direction	0
ppm_3_8156	0.147911	0.297291	-0.024261	0.962253	0.418985	0.483723	-0.160276	0.596139	0.178235	0.730116	0.104687	0.837764	0.158485	0.788673	0.266552	0.62857	0.228176	0.399064	0.215983	0.486827	0.349373	0.564126	-0.51111	0.335094	0.251755	0.605001	0.572409	0.263906	0.082942	0.717347	0.156251	0.520099	0.341781	0.494155	-0.012205	0.983555	-0.497663	0.304575	0.582084	0.249892	0	0	pd1074	0	strain	0	pd1074	mix strain & pd1074	0
ppm_3_8237	-0.011917	0.932546	0.294564	0.549051	0.121534	0.83548	-0.451396	0.142678	0.011876	0.982517	-0.282367	0.600085	0.127299	0.810811	0.550677	0.345268	0.081787	0.770613	-0.059161	0.853276	-0.619882	0.323065	0.055683	0.90926	0.160175	0.737861	0.055707	0.91087	0.067134	0.763129	-0.170248	0.475293	0.015191	0.975633	-0.699035	0.244467	-0.427403	0.374007	0.220206	0.668307	0	0	pd1074	0	pd1074	0	pd1074	all pd1074 direction	0
ppm_3_827	-0.005621	0.968905	-0.515179	0.323276	-0.262029	0.716405	0.473353	0.14575	0.007969	0.988433	-0.368791	0.544718	-0.393685	0.464799	-0.352678	0.522569	-0.234604	0.432055	-0.185657	0.601132	-0.040648	0.945807	0.184795	0.706255	-0.188221	0.690714	-0.434765	0.399542	0.055766	0.804841	0.073398	0.760486	-0.077465	0.878165	0.970954	0.115827	0.707673	0.150677	0.579368	0.251635	0	0	strain	0	pd1074	0	strain	mix strain & pd1074	0
ppm_3_8333	-0.230428	0.106509	0.444421	0.370658	-0.8291	0.197503	-0.525417	0.099005	-0.300829	0.569601	-1.12702	0.051172	-0.515612	0.372767	-0.273532	0.621567	-0.599926	0.035831	-0.718265	0.03134	-0.217914	0.712454	0.581946	0.24743	-0.635046	0.193873	-0.422837	0.402158	-0.345935	0.129568	0.151952	0.523498	0.397774	0.427818	0.371022	0.526288	-0.731601	0.146069	-0.337888	0.498062	0	0	pd1074	0	pd1074	0	strain	mix strain & pd1074	0
ppm_3_8422	-0.256348	0.072345	0.425075	0.391016	-0.550122	0.395194	-0.47297	0.124228	0.047048	0.926996	-0.395842	0.449543	-0.444632	0.443617	-0.147476	0.796298	-0.235138	0.398469	-0.262459	0.410557	0.066558	0.909421	-0.35002	0.484886	-0.886622	0.078615	-0.619247	0.23389	-0.310641	0.17505	-0.212044	0.379413	0.255185	0.617564	-0.41111	0.494952	-0.581628	0.235554	-0.10793	0.830701	0	0	pd1074	0	pd1074	0	pd1074	all pd1074 direction	0
ppm_3_8512	-0.168107	0.247593	-0.065011	0.900002	0.541764	0.36845	-0.123801	0.69622	-0.575362	0.27875	-0.480917	0.376465	0.504689	0.355167	-0.166284	0.763839	-0.209734	0.45046	-0.224385	0.485058	-0.564513	0.398924	0.309729	0.531893	0.144155	0.766241	-1.06227	0.052796	0.217184	0.339551	-0.628236	0.014898	-1.15231	0.047712	-1.02731	0.108641	0.703239	0.153223	-0.197837	0.697242	0	0	strain	0	pd1074	0	pd1074	mix strain & pd1074	0
ppm_3_8598	-0.009878	0.944078	-0.444051	0.375143	-0.876504	0.162095	0.190324	0.534274	-0.434326	0.429647	0.080321	0.88046	0.185044	0.727903	0.253649	0.648234	-0.203634	0.469936	-0.361741	0.268509	-0.022994	0.969622	0.268391	0.587397	0.450561	0.348308	0.288747	0.569224	0.018458	0.933783	0.096306	0.68646	-0.242995	0.624323	0.187418	0.754221	0.280478	0.557781	-0.417507	0.401472	0	0	strain	0	strain	0	strain	all strain direction	0
ppm_3_8671	-0.204063	0.150002	0.489452	0.325386	-0.139804	0.817138	-0.375719	0.217357	0.066435	0.896767	-0.330319	0.524819	-1.17528	0.046464	0.428234	0.440131	0.002834	0.991691	-0.131956	0.672594	-0.277976	0.641674	0.057194	0.907603	-0.795075	0.112916	-1.16887	0.033761	-0.372354	0.102996	-0.178738	0.460057	0.446356	0.3772	-0.136023	0.815279	-0.587997	0.232471	-0.037693	0.938658	0	0	pd1074	0	pd1074	0	pd1074	all pd1074 direction	0
ppm_3_8745	0.070608	0.622963	-0.640383	0.204587	-0.142135	0.808214	0.142491	0.644705	0.529978	0.318057	0.317154	0.547817	0.175409	0.774461	0.414477	0.504355	0.290947	0.300724	0.259076	0.411302	-0.171903	0.77096	-0.424647	0.393505	0.089537	0.859206	0.138609	0.793565	0.02442	0.916515	-0.040639	0.865355	0.155874	0.753367	0.129615	0.826031	-0.004843	0.992265	0.554316	0.273533	0	0	pd1074	0	strain	0	strain	mix strain & pd1074	0
ppm_3_8834	-0.139862	0.321361	-0.701122	0.170715	0.715872	0.280886	-0.289012	0.349026	-0.322883	0.530135	0.084266	0.877112	-0.083201	0.879055	0.014412	0.978925	0.057591	0.836905	0.072996	0.822756	0.098356	0.868431	-0.263284	0.592534	0.390263	0.41488	0.174207	0.733076	-0.228382	0.30816	-0.183096	0.442614	-0.572344	0.258818	-0.294212	0.616892	-0.581846	0.230825	-0.199913	0.684075	0	0	pd1074	0	strain	0	pd1074	mix strain & pd1074	0
ppm_3_8912	-0.085758	0.538757	-0.533231	0.285766	0.153985	0.793192	-0.029721	0.922925	0.032089	0.949693	0.338794	0.511014	0.017167	0.974475	-0.24009	0.662485	0.076045	0.777302	0.17529	0.569514	0.477621	0.42547	-0.104178	0.833738	0.125936	0.789945	-0.032143	0.948895	-0.069571	0.754052	-0.234431	0.330038	-0.539623	0.287764	-1.06625	0.08787	0.267355	0.580578	-0.256334	0.6058	0	0	strain	0	strain	0	pd1074	mix strain & pd1074	0
ppm_3_8979	0.004652	0.973821	0.450997	0.363777	1.12476	0.088436	-0.116509	0.703009	0.105269	0.837986	0.412624	0.428691	-0.523442	0.391867	0.464988	0.404173	0.462211	0.096062	0.461294	0.149839	-0.007167	0.990364	0.16804	0.733669	-0.4424	0.359293	-0.259543	0.620923	-0.28619	0.209345	-0.014473	0.951636	0.018548	0.970217	-0.018905	0.974134	-0.662908	0.180136	-0.321019	0.514229	0	0	pd1074	0	strain	0	pd1074	mix strain & pd1074	0
ppm_3_9041	0.270862	0.057641	0.660525	0.198491	1.90617	0.014195	0.244648	0.427476	-0.232627	0.662344	0.740192	0.185474	0.292423	0.587477	0.181314	0.743167	0.454791	0.120677	0.561385	0.104164	-0.020109	0.972856	0.397848	0.420958	0.302425	0.544304	0.292687	0.557922	0.191569	0.39752	0.23775	0.313481	0.217718	0.660635	0.218933	0.707164	-0.10041	0.833629	-0.141619	0.780326	0	0	pd1074	0	strain	0	strain	mix strain & pd1074	0
ppm_3_9095	0.148276	0.306649	0.453196	0.401487	1.2794	0.087096	-0.216334	0.484007	-0.298112	0.560958	-0.06762	0.898029	0.653343	0.237701	-0.36991	0.53625	-0.010266	0.971656	0.099213	0.763672	-0.825587	0.184855	-0.275607	0.585155	0.645921	0.188189	0.477633	0.361888	0.29455	0.20265	0.098565	0.685817	0.521591	0.305247	0.393398	0.50772	-0.776495	0.11861	0.595822	0.24388	0	0	pd1074	0	pd1074	0	strain	mix strain & pd1074	0
ppm_3_9232	0.179946	0.204762	-0.062261	0.898535	0.370511	0.531756	0.518272	0.108018	-0.330465	0.529937	-0.114398	0.827146	0.230336	0.668522	-0.390801	0.480027	-0.136987	0.61644	-0.054949	0.86134	0.075439	0.900754	0.265347	0.608829	0.023167	0.960951	0.032689	0.947938	0.19822	0.374142	0.419009	0.091815	0.572979	0.272671	1.61402	0.019877	0.5245	0.300845	0.318823	0.518811	0	0	strain	0	pd1074	1	strain	mix strain & pd1074	1
ppm_3_933	-0.009042	0.948936	-0.505169	0.320859	-0.285364	0.633676	0.148343	0.621282	-0.191204	0.715877	0.447173	0.388216	-0.083512	0.88424	-0.422765	0.446032	-0.089456	0.743457	0.017388	0.955853	0.367665	0.541914	0.129007	0.795145	0.037404	0.936783	-0.332084	0.515255	-0.021672	0.923783	0.067448	0.779132	0.384569	0.455348	-0.188403	0.749201	0.116477	0.805083	0.30295	0.565317	0	0	strain	0	strain	0	pd1074	mix strain & pd1074	0
ppm_3_9432	0.089534	0.531844	-0.220023	0.664583	0.349156	0.573027	0.314918	0.328506	0.12804	0.811473	1.21546	0.036707	-0.396417	0.491175	0.325507	0.564905	0.490453	0.087261	0.547566	0.099882	0.202502	0.742933	-0.258228	0.600693	0.59122	0.224431	0.10479	0.83484	0.109208	0.632811	-0.211129	0.37763	-0.486922	0.333352	-0.584055	0.326252	0.283635	0.577931	0.132512	0.786704	0	0	strain	1	strain	0	pd1074	mix strain & pd1074	1
ppm_3_9526	0.264477	0.061532	-0.101203	0.836527	-0.064943	0.912106	0.535576	0.092314	0.062816	0.902047	0.985995	0.076493	0.751178	0.175929	-0.0927	0.871388	0.227074	0.412842	0.325044	0.305085	0.40694	0.493741	-0.371941	0.451631	0.25548	0.590693	0.989417	0.065114	0.10745	0.627813	0.486209	0.047522	0.405846	0.418722	1.51602	0.023207	-0.292781	0.538719	0.079789	0.871431	0	0	pd1074	0	strain	1	strain	mix strain & pd1074	1
ppm_3_9615	0.367518	0.011959	0.006877	0.989616	0.075815	0.896929	0.36428	0.247871	0.470158	0.371666	0.134852	0.792583	0.340511	0.577106	0.040424	0.943961	0.191211	0.484679	0.235337	0.449369	-0.478784	0.433234	1.9152	0.002207	0.740615	0.135921	0.239831	0.642318	0.326165	0.160322	0.577218	0.025959	0.539725	0.28852	0.981734	0.16166	0.273827	0.57342	0.237376	0.635621	0	0	strain	0	strain	0	strain	all strain direction	0
ppm_3_968	0.102175	0.475284	0.15664	0.753927	-0.00669	0.990905	0.038125	0.899978	-0.698262	0.190274	-0.33314	0.51957	0.592781	0.312544	0.139715	0.802129	-0.244604	0.371011	-0.366308	0.243001	-0.591038	0.328534	0.018438	0.970633	0.535634	0.302728	0.613059	0.249301	0.348294	0.131328	0.103325	0.673069	0.219077	0.681092	0.113187	0.847004	0.314834	0.517504	0.222631	0.658837	0	0	strain	0	pd1074	0	strain	mix strain & pd1074	0
ppm_3_9775	0.084095	0.550747	0.356646	0.473238	0.356169	0.548073	0.054352	0.861829	0.669057	0.20747	0.325786	0.525887	-0.338346	0.527768	-0.016062	0.976796	0.339448	0.212936	0.453915	0.147453	0.687677	0.261341	-0.116649	0.811585	-0.571449	0.249408	-0.109824	0.831171	-0.193251	0.39331	0.197764	0.40992	0.060329	0.902853	0.848336	0.166819	-0.769638	0.133139	0.295878	0.548386	0	0	pd1074	0	strain	0	strain	mix strain & pd1074	0
ppm_3_9883	0.098016	0.486899	-0.023158	0.962202	1.31742	0.052247	0.118592	0.694214	-0.347849	0.512661	0.252233	0.626835	-0.155448	0.777039	0.176762	0.746177	0.24704	0.377121	0.272034	0.403542	0.128154	0.826978	-0.349978	0.478037	0.484681	0.316424	0.381333	0.452163	0.176898	0.4288	-0.100731	0.673254	-0.440563	0.39202	-0.182497	0.758244	0.199832	0.674048	0.314894	0.539429	0	0	strain	0	strain	0	pd1074	mix strain & pd1074	0
ppm_3_9928	-0.045283	0.750566	-0.155526	0.753851	-0.516672	0.389722	0.014887	0.960768	-0.883672	0.106016	-0.097054	0.84863	1.08253	0.076616	-0.687981	0.231147	-0.526197	0.057665	-0.477113	0.131656	-0.750931	0.222301	-0.275288	0.581763	0.968158	0.058561	0.300322	0.546634	0.385291	0.094255	-0.152333	0.525081	-0.209224	0.679548	0.014015	0.981177	0.118163	0.808298	0.198085	0.68873	0	0	strain	0	pd1074	0	strain	mix strain & pd1074	0
ppm_3_9961	-0.0518	0.717945	-0.502316	0.314346	0.542832	0.399477	0.186938	0.550259	0.657312	0.219367	1.03784	0.069092	-0.690077	0.217483	0.517264	0.358012	0.694373	0.015607	0.756729	0.023439	0.185874	0.751331	-0.065062	0.896929	-0.366166	0.444572	0.320454	0.522314	-0.479636	0.033716	-0.091008	0.708335	-0.830735	0.128908	-0.119287	0.844623	-0.214439	0.651215	-0.733099	0.16477	0	0	pd1074	0	strain	0	pd1074	mix strain & pd1074	0
ppm_4_0018	0.157559	0.261995	-0.166011	0.734375	0.05149	0.929803	0.506615	0.102873	-0.103839	0.849749	-0.050281	0.923153	0.260392	0.625733	-0.505236	0.374712	-0.148937	0.590943	-0.03824	0.904057	0.245603	0.679739	-0.164057	0.73787	0.62133	0.202418	0.156822	0.751415	0.304673	0.173267	0.217078	0.361339	0.356951	0.484979	0.653287	0.275371	0.927621	0.067061	-0.086892	0.858906	0	0	strain	0	pd1074	0	strain	mix strain & pd1074	0
ppm_4_0072	0.190874	0.175473	0.043484	0.930201	0.079342	0.89598	0.168782	0.576225	0.347294	0.523023	0.284542	0.579644	-0.401136	0.455997	0.490614	0.38857	0.307008	0.268776	0.249652	0.432458	0.376036	0.547614	0.137188	0.780384	0.491365	0.330272	0.002796	0.995482	0.117982	0.600387	0.186924	0.431724	0.352812	0.480055	0.122075	0.83538	0.097883	0.839556	0.296837	0.552784	0	0	strain	0	strain	0	strain	all strain direction	0
ppm_4_0123	-0.092162	0.531145	0.433978	0.441683	0.079421	0.896933	-0.055093	0.858114	-0.7897	0.179448	-0.354291	0.502587	0.585126	0.283637	-0.099013	0.858614	-0.295928	0.298006	-0.365736	0.269092	-0.74006	0.230858	-0.780412	0.144148	0.490947	0.307922	0.290306	0.561513	0.228686	0.33331	-0.294706	0.239807	-1.0756	0.054827	0.866505	0.162474	-0.359289	0.453613	0.076823	0.898929	0	0	pd1074	0	pd1074	0	strain	mix strain & pd1074	0
ppm_4_0227	0.204416	0.148324	-0.321424	0.514942	0.606973	0.339721	0.609441	0.047252	0.510113	0.35453	0.551069	0.29569	0.30508	0.583088	0.860479	0.145887	0.623633	0.02922	0.551432	0.091434	0.49819	0.41406	-0.153469	0.754004	0.208449	0.659959	-0.091077	0.854435	0.09726	0.6615	0.035758	0.881053	-0.509851	0.314246	0.845411	0.164764	0.51007	0.290358	-0.195936	0.688961	1	0	strain	0	strain	0	strain	all strain direction	0
ppm_4_0385	0.044076	0.754575	0.667114	0.188906	0.18663	0.750357	0.10096	0.739603	-0.145786	0.774741	-0.396689	0.442061	-0.185245	0.745352	-0.452499	0.460481	-0.205901	0.454837	-0.14351	0.641677	-0.59979	0.328085	0.586584	0.24588	-0.314447	0.509743	-0.238667	0.63177	0.062638	0.78004	0.213593	0.374984	0.364994	0.464941	0.940648	0.126419	0.022634	0.961946	0.124452	0.801369	0	0	strain	0	pd1074	0	strain	mix strain & pd1074	0
ppm_4_0576	-0.102749	0.466685	0.102291	0.83591	-0.180383	0.771061	-0.134871	0.653706	-0.44452	0.405052	0.244777	0.631973	-0.653116	0.240736	0.213557	0.705441	-0.032347	0.906897	-0.109852	0.729096	-0.825533	0.198753	-0.114841	0.816467	-0.122678	0.795213	-0.123746	0.80377	-0.103141	0.640803	-0.157546	0.520336	0.71158	0.192988	-0.737047	0.220581	-0.087955	0.852427	0.124122	0.799497	0	0	pd1074	0	strain	0	pd1074	mix strain & pd1074	0
ppm_4_0766	0.250283	0.07258	0.19458	0.691329	0.282134	0.633914	0.414066	0.172737	0.08316	0.870376	0.289882	0.575028	0.421291	0.433831	0.343183	0.535136	0.242898	0.368519	0.211528	0.494305	-0.27031	0.646007	0.367059	0.458029	0.382735	0.433696	0.487182	0.336607	0.209207	0.349218	0.302364	0.202901	0.36172	0.46997	0.452823	0.44223	0.497651	0.306497	-0.444557	0.373945	0	0	strain	0	strain	0	strain	all strain direction	0
ppm_4_091	0.097588	0.490574	0.644317	0.204442	-0.280333	0.665223	-0.026933	0.930006	0.151286	0.769497	0.101483	0.845201	0.622585	0.259322	-0.204827	0.707862	-0.031121	0.910036	0.02799	0.93005	-0.208028	0.73515	-0.059096	0.908593	-0.032375	0.946075	-0.09578	0.848284	0.078185	0.727799	0.220702	0.364177	0.802186	0.122446	0.685546	0.252232	-0.620938	0.206118	-0.067062	0.891398	0	0	pd1074	0	strain	0	strain	mix strain & pd1074	0
ppm_4_1115	0.018209	0.898522	0.019923	0.967891	0.344552	0.566498	-0.264179	0.3914	0.22055	0.696856	-0.350805	0.495288	0.228963	0.67303	0.056672	0.917458	0.038868	0.888504	0.032709	0.919	0.580761	0.34339	-0.064619	0.898545	0.061479	0.899714	-0.069462	0.893503	-0.072301	0.753088	0.102637	0.671165	0.418787	0.406018	-0.319825	0.585746	-0.136956	0.788328	-0.575399	0.288281	0	0	pd1074	0	pd1074	0	pd1074	all pd1074 direction	0
ppm_4_1189	0.151653	0.299477	-1.06183	0.053778	-0.622297	0.313765	0.288683	0.395352	0.290231	0.573407	0.571915	0.279766	0.396344	0.461696	-0.67024	0.265531	-0.027161	0.922846	0.1511	0.633537	0.42863	0.471983	0.549552	0.285575	0.614395	0.208365	0.634267	0.217216	0.395652	0.091708	0.016041	0.948962	-0.561486	0.267676	-1.9629	0.011685	1.07315	0.046331	0.806498	0.116823	0	1	strain	0	strain	1	pd1074	mix strain & pd1074	2
ppm_4_1267	0.212883	0.137288	-0.806229	0.126726	0.167302	0.779258	0.486768	0.125435	0.888757	0.116397	0.555448	0.292975	0.360231	0.510791	0.185261	0.735495	0.455728	0.102504	0.550276	0.089669	0.756186	0.220723	-0.457996	0.358979	0.728445	0.146028	0.263708	0.607642	0.267168	0.248917	-0.026287	0.91303	-0.143365	0.773334	-0.364455	0.541907	1.0933	0.040111	-0.020657	0.966247	0	1	strain	0	strain	0	pd1074	mix strain & pd1074	1
ppm_4_1346	0.125743	0.380332	-0.819951	0.111208	0.089535	0.878371	0.406336	0.197818	0.871296	0.110501	0.455112	0.383134	0.224033	0.691284	-0.068394	0.901938	0.351226	0.20203	0.488115	0.123659	0.674173	0.268697	-0.470454	0.348304	0.402641	0.405652	0.353486	0.508274	0.179588	0.440254	-0.107566	0.65727	-0.458922	0.360969	-0.414329	0.481726	1.03319	0.053626	0.101267	0.843549	0	0	strain	0	strain	0	pd1074	mix strain & pd1074	0
ppm_4_1425	-0.011741	0.933471	-0.520547	0.303484	-0.049044	0.933261	-0.118446	0.701622	0.245921	0.637296	0.769017	0.157179	0.125904	0.81262	-0.416205	0.452337	0.151575	0.581333	0.337156	0.286943	-0.091993	0.878566	-0.135994	0.780832	0.006575	0.988955	0.644665	0.208927	-0.053202	0.812858	-0.088292	0.711766	-0.450547	0.373884	-0.493122	0.40315	-0.576513	0.237127	0.789602	0.128293	0	0	pd1074	0	strain	0	pd1074	mix strain & pd1074	0
ppm_4_1497	0.146314	0.306908	-0.127845	0.793626	0.439029	0.461273	-0.17631	0.57839	0.565462	0.280769	0.9451	0.090301	-0.198381	0.763032	0.567685	0.312943	0.633321	0.02332	0.654774	0.041774	-0.19237	0.742952	0.275841	0.579209	0.203897	0.671787	0.3993	0.428225	-0.054602	0.815708	0.000381	0.998719	-0.199791	0.68766	-0.471083	0.431798	-0.882398	0.079906	0.748251	0.163582	0	0	pd1074	0	strain	0	pd1074	mix strain & pd1074	0
ppm_4_1644	0.234805	0.106178	0.463791	0.357771	1.12238	0.086536	0.49586	0.137362	-0.787252	0.156412	-0.188942	0.777237	0.550653	0.311158	0.184809	0.739566	0.021745	0.942374	-0.045766	0.898197	-0.143396	0.819937	0.28896	0.556649	0.5971	0.237476	0.206774	0.680227	0.360936	0.117193	0.233549	0.329227	0.345706	0.494646	0.366906	0.530782	0.996813	0.051495	-0.79767	0.120186	0	0	strain	0	pd1074	0	strain	mix strain & pd1074	0
ppm_4_1685	-0.04173	0.768254	-0.597634	0.235141	0.17519	0.765571	-0.044229	0.887333	-0.062625	0.901933	1.05288	0.062619	-0.263916	0.628589	-0.238107	0.665094	0.209878	0.445735	0.359517	0.258084	0.352654	0.586972	-0.45877	0.355936	0.146985	0.758518	0.451616	0.375045	-0.132737	0.557294	-0.131869	0.585416	-0.399118	0.427311	-0.486538	0.409302	-0.551202	0.255369	0.65227	0.215263	0	0	pd1074	0	strain	0	pd1074	mix strain & pd1074	0
ppm_4_175	-0.071527	0.612522	-0.326358	0.50756	-0.359867	0.554564	0.201816	0.500115	-0.471183	0.370795	0.183162	0.720051	0.197434	0.712189	0.027246	0.963238	-0.145532	0.599853	-0.194324	0.536193	-0.280944	0.636487	-1.03523	0.050731	0.478493	0.332071	-0.01031	0.983753	0.129214	0.563951	-0.248267	0.3031	-0.120122	0.810547	0.248908	0.670067	0.186707	0.695156	0.116472	0.820137	0	0	strain	0	strain	0	strain	all strain direction	0
ppm_4_1806	0.051476	0.717837	-0.117363	0.811917	0.729647	0.238915	0.342919	0.263918	-0.66224	0.234782	0.6345	0.244373	-0.027218	0.95915	0.130872	0.814166	0.187441	0.508949	0.207297	0.529723	-0.163513	0.791261	-0.468345	0.355786	0.568752	0.24262	0.355181	0.495041	0.156555	0.486814	-0.168074	0.486635	-0.356364	0.475092	-0.174703	0.76541	0.464954	0.333275	-0.211639	0.691051	0	0	strain	0	strain	0	pd1074	mix strain & pd1074	0
ppm_4_1881	0.133878	0.343344	-0.351007	0.486737	0.747942	0.226473	-0.093507	0.757689	0.045888	0.928935	0.484399	0.353089	0.20498	0.725013	-0.03685	0.948355	0.28848	0.29538	0.388324	0.217905	0.189436	0.746902	-0.033315	0.946036	0.692023	0.158902	0.555193	0.275038	0.084884	0.710369	0.072285	0.760384	-0.12616	0.800421	-0.264723	0.652698	-0.470503	0.328049	0.411306	0.422473	0	0	pd1074	0	strain	0	pd1074	mix strain & pd1074	0
ppm_4_204	0.146086	0.294796	0.08743	0.858732	-0.0767	0.895871	0.213286	0.482213	0.071962	0.892601	0.430586	0.409634	0.263779	0.623233	0.295626	0.590962	0.192928	0.479981	0.159318	0.612655	0.548861	0.361512	-0.195792	0.689541	0.296729	0.544456	0.272305	0.588617	0.12481	0.574942	0.134966	0.568647	-0.092936	0.850837	0.352248	0.550469	-0.063823	0.894514	0.068483	0.889891	0	0	pd1074	0	strain	0	strain	mix strain & pd1074	0
ppm_4_211	0.176705	0.209988	-0.062812	0.897751	0.369219	0.536586	-0.123415	0.683407	0.000666	0.99897	-0.280381	0.584389	0.365366	0.496521	-0.106312	0.850199	-0.027038	0.920785	-0.002915	0.99251	0.265575	0.689916	0.896775	0.087933	0.14674	0.756072	0.247951	0.626297	0.158366	0.473519	0.368646	0.136461	0.504914	0.316968	-0.290481	0.636047	0.109981	0.816345	0.28074	0.579544	0	0	strain	0	pd1074	0	pd1074	mix strain & pd1074	0
ppm_4_2178	0.245442	0.081914	0.241767	0.622722	-0.904098	0.150543	0.176576	0.560487	-0.104451	0.83876	0.021262	0.966883	0.478265	0.380314	-0.394186	0.487733	-0.288837	0.29335	-0.256629	0.413901	0.169249	0.781984	0.836633	0.104812	0.367761	0.443072	0.620855	0.229853	0.397632	0.074646	0.482793	0.047135	0.456626	0.363227	0.156168	0.794979	0.327908	0.497196	0.600629	0.232255	0	0	strain	0	strain	0	strain	all strain direction	0
ppm_4_2243	0.019167	0.894614	0.285241	0.569449	0.262324	0.661049	-0.297741	0.336147	-0.33768	0.569074	-0.619623	0.260466	0.727383	0.188838	0.004175	0.993924	-0.184047	0.519241	-0.254149	0.44743	-1.27999	0.056301	1.33819	0.01642	0.276937	0.564718	0.464138	0.374441	0.081729	0.71538	0.099101	0.695515	-0.730835	0.161497	0.379249	0.523731	-0.495382	0.30372	-0.234078	0.63839	0	0	pd1074	0	pd1074	0	strain	mix strain & pd1074	0
ppm_4_2306	0.080641	0.571978	-0.400446	0.424432	0.787828	0.202976	0.080641	0.796532	0.492665	0.343885	0.219854	0.668097	-0.279253	0.6119	0.033039	0.953063	0.36272	0.186234	0.466265	0.138277	0.143657	0.806187	0.033992	0.944538	0.10156	0.853273	0.053666	0.914851	-0.077372	0.739785	0.03272	0.891419	0.657901	0.202811	-1.0334	0.096676	0.693107	0.174639	-0.476967	0.340344	0	0	strain	0	strain	0	pd1074	mix strain & pd1074	0
ppm_4_2386	0.171235	0.224287	-0.000679	0.998906	-0.211647	0.718637	0.364764	0.247542	-0.049744	0.922961	0.877317	0.12721	0.441319	0.431801	0.311772	0.577895	0.220675	0.428285	0.190755	0.552454	0.62997	0.300146	-0.244815	0.618093	0.137979	0.776577	0.244558	0.624722	0.140825	0.530034	0.169396	0.477365	-0.146399	0.768497	0.705743	0.246259	-0.20581	0.668531	0.419255	0.397198	0	0	pd1074	0	strain	0	strain	mix strain & pd1074	0
ppm_4_2502	0.015266	0.913876	-0.377401	0.455354	0.442799	0.460882	0.082137	0.788086	-0.460217	0.379083	0.29676	0.563462	-0.019622	0.972728	-0.209333	0.704675	-0.001092	0.9968	0.065733	0.833593	0.270687	0.674556	-0.142272	0.774715	0.487514	0.311413	0.066986	0.892567	0.070069	0.757509	-0.033537	0.889123	-0.083586	0.867154	-0.214917	0.721165	0.083542	0.864667	0.111938	0.822969	0	0	strain	0	strain	0	pd1074	mix strain & pd1074	0
ppm_4_26	-0.084522	0.56742	-1.02026	0.065614	-1.06361	0.107339	-0.052122	0.879427	1.07393	0.058102	-0.563427	0.308485	-0.246187	0.650231	-0.05716	0.917071	-0.093802	0.745319	-0.107822	0.750842	1.10193	0.089744	-0.064392	0.896009	-0.228787	0.629947	0.374966	0.468307	-0.113512	0.632629	-0.045555	0.85519	-0.323372	0.541336	-1.47908	0.026522	1.60038	0.005952	-0.424024	0.414855	0	1	strain	0	pd1074	1	pd1074	mix strain & pd1074	2
ppm_4_2663	-0.027245	0.852268	-0.853729	0.11831	-0.938057	0.145737	-0.155858	0.629395	1.14755	0.045442	-0.512472	0.341739	-0.166733	0.763222	-0.038281	0.944469	-0.054033	0.850324	-0.059902	0.85828	1.14433	0.08059	-0.075823	0.877393	0.045459	0.923817	0.717318	0.167051	-0.076912	0.741118	0.050098	0.840815	-0.250376	0.634278	-1.44931	0.02859	0.925569	0.068862	-0.505401	0.34092	0	0	strain	0	pd1074	1	pd1074	mix strain & pd1074	1
ppm_4_2734	-0.110151	0.448976	-0.950465	0.077797	-0.883985	0.159115	-0.089457	0.783435	0.879092	0.111714	-0.57787	0.29317	-0.364582	0.498243	0.111673	0.841337	-0.074467	0.793693	-0.140055	0.672332	0.953289	0.132663	-0.09854	0.841383	-0.255069	0.592755	0.378226	0.461646	-0.203823	0.380042	-0.030868	0.900627	-0.277971	0.600288	-1.20982	0.060366	1.07066	0.03891	-0.597053	0.261483	0	1	strain	0	pd1074	0	pd1074	mix strain & pd1074	1
ppm_4_2821	-0.107214	0.458735	-0.775484	0.136471	-0.757305	0.22004	-0.142232	0.658272	0.854826	0.117853	-0.610926	0.263659	-0.435979	0.421526	0.130663	0.815096	-0.060045	0.831745	-0.125612	0.70141	0.891443	0.156768	-0.113608	0.817958	-0.364161	0.446837	0.289414	0.568209	-0.220006	0.34048	-0.014492	0.953105	-0.108437	0.838437	-1.14451	0.075328	0.878519	0.082435	-0.478283	0.376802	0	0	strain	0	pd1074	0	pd1074	mix strain & pd1074	0
ppm_4_3025	-0.142741	0.315765	0.310505	0.529062	-0.708014	0.262686	0.00227	0.994121	-0.177647	0.727682	-0.503023	0.359851	-0.221653	0.703472	-0.425498	0.459672	-0.426417	0.12894	-0.426704	0.184807	-0.156241	0.795895	0.199052	0.685864	-0.205722	0.672918	-0.545366	0.282501	-0.025878	0.909373	-0.065861	0.783722	0.122963	0.811062	0.040779	0.94526	0.359068	0.452032	-0.49599	0.340496	0	0	strain	0	pd1074	0	strain	mix strain & pd1074	0
ppm_4_3229	0.103119	0.470663	-0.429805	0.399149	0.049528	0.932477	0.100301	0.740115	-0.439825	0.401959	0.385818	0.455063	0.089175	0.885985	-0.17968	0.744496	-0.043908	0.87138	-0.00057	0.998541	-0.301497	0.612027	-0.003652	0.99419	0.92655	0.067508	0.578961	0.293803	0.157979	0.494359	0.161592	0.509896	0.309599	0.5486	0.175697	0.769353	-0.190504	0.68936	0.404407	0.419601	0	0	pd1074	0	strain	0	strain	mix strain & pd1074	0
ppm_4_3343	0.116534	0.417664	-0.50513	0.317945	0.076552	0.897249	0.111468	0.724568	0.075523	0.881955	0.794211	0.168358	-0.251102	0.660781	0.532165	0.349357	0.354715	0.204201	0.298257	0.352444	0.038042	0.948472	-0.421028	0.401902	1.39436	0.011896	0.639414	0.211649	0.217329	0.352752	-0.166781	0.488177	-0.479612	0.348121	-0.692244	0.248141	0.155049	0.750642	0.394955	0.43748	0	0	strain	0	strain	0	pd1074	mix strain & pd1074	0
ppm_4_3474	0.060335	0.67658	0.249405	0.612499	0.29086	0.631959	-0.459943	0.15634	-0.934829	0.109096	-1.26363	0.03124	0.694816	0.219577	-0.406561	0.465981	-0.589307	0.043195	-0.657993	0.054282	0.147633	0.803772	0.673878	0.183054	0.414612	0.410673	0.876415	0.097052	0.440975	0.051451	0.073719	0.764463	-0.488253	0.336995	-1.32265	0.043402	0.560464	0.247349	0.340692	0.492183	0	0	strain	1	pd1074	1	pd1074	mix strain & pd1074	2
ppm_4_3618	-0.036288	0.795422	0.365726	0.458537	0.32438	0.58334	-0.167046	0.582913	0.174887	0.731988	-0.44519	0.410084	-0.216418	0.708378	-0.131821	0.808967	-0.027399	0.919866	0.007313	0.98144	0.011322	0.984633	0.256371	0.604951	-0.60867	0.212382	-0.223146	0.656761	-0.174193	0.439286	0.109239	0.644358	0.277032	0.579284	0.222419	0.70388	-0.208517	0.659585	-0.203234	0.685987	0	0	pd1074	0	pd1074	0	strain	mix strain & pd1074	0
ppm_4_3782	-0.069209	0.621541	-0.36883	0.461873	-0.555537	0.375731	-0.162959	0.591029	0.261898	0.609971	-0.229994	0.660234	0.02058	0.969049	0.043926	0.935699	-0.083127	0.761227	-0.126033	0.690382	-0.176781	0.76366	0.099692	0.839846	-0.291938	0.544656	-0.055181	0.911302	-0.217266	0.334275	0.105829	0.655532	0.726052	0.159022	-0.179305	0.759003	-0.094759	0.844357	-0.340726	0.516962	0	0	pd1074	0	pd1074	0	pd1074	all pd1074 direction	0
ppm_4_4161	0.218148	0.12787	-0.168881	0.760888	0.429775	0.470304	-0.17437	0.574505	0.212465	0.678262	-0.054037	0.916321	0.91324	0.110139	-0.467636	0.422798	0.033292	0.903171	0.174607	0.573096	-0.195368	0.745723	0.432032	0.38608	0.881781	0.079738	0.369741	0.459629	0.404401	0.081146	0.15873	0.515802	0.505981	0.31934	-0.9392	0.17278	0.083859	0.859134	0.366889	0.470745	0	0	strain	0	pd1074	0	pd1074	mix strain & pd1074	0
ppm_4_4846	0.163241	0.257091	0.177988	0.75152	1.02703	0.115432	-0.015953	0.958364	-0.763305	0.155278	0.009977	0.985205	-0.210963	0.694442	0.253799	0.65042	0.049024	0.862621	-0.021402	0.948043	0.694747	0.266579	0.556355	0.274036	-0.468207	0.33309	-0.252169	0.614878	-0.025539	0.911204	0.464525	0.057874	1.03713	0.055115	0.44733	0.45032	-0.335629	0.481059	0.841965	0.102787	0	0	pd1074	0	strain	0	strain	mix strain & pd1074	0
ppm_4_5343	-0.369262	0.010375	-0.383557	0.449364	-0.119474	0.839973	-0.918281	0.004198	0.464401	0.386983	-0.976761	0.084956	0.520906	0.341415	-0.322557	0.581612	-0.219267	0.440868	-0.187325	0.564982	-0.485816	0.417198	-0.12025	0.806922	-0.834712	0.095366	-0.414338	0.414839	-0.385867	0.091298	-0.461342	0.059594	-0.582452	0.297062	-0.885377	0.147547	-0.894422	0.076075	-0.196195	0.694804	1	0	pd1074	0	pd1074	0	pd1074	all pd1074 direction	0
ppm_4_551	-0.076131	0.591799	-0.287677	0.569827	-0.78746	0.203389	-0.229027	0.456643	-0.047593	0.925411	-0.82318	0.130302	0.688095	0.213526	-0.567727	0.315166	-0.523337	0.059302	-0.50924	0.109875	-0.161547	0.798263	-0.506745	0.319091	0.226826	0.637836	0.638973	0.212443	0.222609	0.323159	-0.080669	0.739967	-0.085596	0.866817	-0.380062	0.516618	0.343453	0.477678	0.206275	0.68197	0	0	strain	0	pd1074	0	pd1074	mix strain & pd1074	0
ppm_4_5613	0.091715	0.513588	-0.268895	0.588915	0.895023	0.170798	0.094835	0.756576	-0.130614	0.797992	0.607935	0.2618	-0.291648	0.586273	-0.383182	0.498434	0.194317	0.488462	0.382291	0.236495	0.390518	0.511832	-0.177764	0.718485	0.125681	0.791212	0.211025	0.670488	-0.012121	0.956631	0.135632	0.566123	0.226405	0.652475	0.102971	0.85985	-0.313805	0.513446	0.694232	0.174099	0	0	pd1074	0	strain	0	strain	mix strain & pd1074	0
ppm_4_5687	0.113288	0.424465	0.09115	0.859615	0.184098	0.754022	-0.071222	0.817254	0.374682	0.476476	0.312608	0.564878	0.951518	0.095074	0.248577	0.650192	0.285295	0.29947	0.297641	0.349055	-0.544294	0.381165	0.08918	0.855114	0.274213	0.563543	0.139746	0.780047	0.218093	0.337429	-0.137846	0.568293	-0.450133	0.406525	-0.119671	0.836925	-0.348403	0.476382	0.305177	0.547306	0	0	pd1074	0	strain	0	pd1074	mix strain & pd1074	0
ppm_4_594	-0.259072	0.068154	-0.513828	0.304246	-0.851397	0.173376	-0.491077	0.112825	-0.516072	0.325139	-0.940405	0.089039	-0.618415	0.259082	-0.620599	0.271838	-0.720294	0.010573	-0.753327	0.02049	-0.846148	0.175643	0.527519	0.290836	0.469085	0.32906	0.378812	0.450734	-0.202547	0.364151	0.017619	0.942263	0.249649	0.634377	-0.752663	0.213367	0.002809	0.995287	-0.499589	0.318077	0	0	strain	0	pd1074	0	pd1074	mix strain & pd1074	0
ppm_4_6078	-0.020278	0.885816	-0.523485	0.31028	-0.141713	0.809963	-0.39846	0.21281	-0.178159	0.728492	0.151437	0.782278	-0.032233	0.951575	0.578984	0.308962	0.092233	0.73857	-0.057977	0.854488	-0.1463	0.804493	0.049592	0.919441	0.139746	0.767842	0.339579	0.497551	-0.07226	0.746311	-0.045634	0.850712	0.096608	0.849757	-1.06389	0.11854	-0.491338	0.308627	0.532197	0.288292	0	0	pd1074	0	strain	0	pd1074	mix strain & pd1074	0
ppm_4_6561	0.150944	0.288495	0.590364	0.240132	-0.912618	0.148049	0.242086	0.443931	-0.695063	0.193207	-0.285843	0.61325	0.233437	0.674577	-0.066095	0.904309	-0.46908	0.097879	-0.614895	0.062986	-0.115592	0.843957	-0.283296	0.564843	0.858159	0.087224	0.399704	0.428844	0.531761	0.019745	0.173533	0.464351	0.346671	0.488275	0.577918	0.330497	0.415031	0.404236	0.508898	0.307964	0	0	strain	0	pd1074	0	strain	mix strain & pd1074	0
ppm_4_6718	-0.265723	0.061341	0.049433	0.919545	1.06044	0.102386	-0.455087	0.143258	-0.201708	0.692542	-1.04298	0.063071	-0.304469	0.573194	0.252415	0.680817	-0.074806	0.795141	-0.167343	0.608077	-0.645151	0.289183	-0.483432	0.33272	-0.606009	0.213739	-0.249255	0.616772	-0.185392	0.404202	-0.492823	0.04045	-0.489787	0.335789	-0.724046	0.235742	0.121633	0.796654	-0.231011	0.64623	0	0	strain	0	pd1074	0	pd1074	mix strain & pd1074	0
ppm_4_6839	-0.222236	0.114312	-0.449602	0.36878	-0.891311	0.168346	-0.16634	0.582614	-0.947472	0.093635	-0.097318	0.849418	-0.244264	0.648485	-0.535176	0.339256	-0.573136	0.042611	-0.586114	0.073472	0.315993	0.603509	0.05961	0.903271	0.449477	0.350964	-0.373601	0.455121	-0.160466	0.470236	-0.045051	0.849571	-0.306487	0.537927	0.29369	0.621245	-0.531989	0.271116	-0.062356	0.898489	0	0	pd1074	0	pd1074	0	strain	mix strain & pd1074	0
ppm_4_6933	-0.099945	0.477779	0.116624	0.811607	0.97442	0.127369	-0.042434	0.887119	0.266067	0.617252	-0.184147	0.722258	-0.211846	0.696801	0.136025	0.813094	0.239637	0.392683	0.271904	0.397047	-0.419651	0.480954	-0.457205	0.376192	-0.076959	0.872039	-0.341563	0.494041	-0.123744	0.577177	-0.320134	0.181406	-0.391242	0.4407	0.069416	0.904806	0.001154	0.998047	-0.505016	0.320974	0	0	strain	0	pd1074	0	strain	mix strain & pd1074	0
ppm_4_7034	0.014629	0.917878	0.126735	0.806384	0.31841	0.601457	-0.205688	0.510607	-0.21199	0.678716	0.639748	0.234084	-0.255635	0.679154	0.126611	0.816568	0.201548	0.461908	0.226782	0.47399	-0.137777	0.814698	0.091245	0.854467	0.071015	0.880991	0.618111	0.228802	-0.127147	0.580222	0.025636	0.914766	-0.047336	0.925741	-0.59504	0.316993	-0.668196	0.184565	0.026011	0.957612	0	0	pd1074	0	strain	0	pd1074	mix strain & pd1074	0
ppm_4_7123	0.364396	0.012963	-0.176068	0.769442	0.275969	0.658985	0.152376	0.637385	1.38665	0.02084	0.307904	0.577906	0.123556	0.825488	0.802662	0.16481	0.687025	0.019311	0.646757	0.057864	0.077041	0.895182	0.920982	0.07826	0.403966	0.404002	0.075076	0.881813	0.001793	0.9938	0.554737	0.02592	0.822456	0.11401	1.04776	0.145698	-0.358351	0.453534	-0.006691	0.989083	0	0	pd1074	0	strain	0	strain	mix strain & pd1074	0
ppm_4_7349	0.269241	0.058499	-0.061788	0.901495	0.242344	0.683619	0.259748	0.400649	1.25426	0.034884	0.708259	0.184065	0.318379	0.558931	0.336338	0.557445	0.634244	0.026634	0.733028	0.026398	-0.283383	0.644773	0.409749	0.40791	0.204189	0.687704	0.430608	0.391232	0.168991	0.456374	0.127615	0.590975	0.060665	0.902373	-0.207488	0.721291	0.210574	0.673793	0.197783	0.686226	0	0	strain	0	strain	0	pd1074	mix strain & pd1074	0
ppm_4_7568	0.161919	0.265896	-0.595533	0.236051	0.014007	0.981556	0.180644	0.567245	-0.427298	0.413269	0.487347	0.356906	1.12744	0.055128	0.43088	0.462744	0.113823	0.683046	0.021397	0.946153	0.308959	0.700607	0.241272	0.637933	0.451071	0.354573	0.999154	0.064611	0.151342	0.512287	0.214313	0.397338	-0.015325	0.975686	-0.491936	0.404779	0.412762	0.434255	-0.353905	0.473945	0	0	strain	0	strain	0	pd1074	mix strain & pd1074	0
ppm_4_7639	0.081633	0.566201	0.414395	0.40629	0.899817	0.160422	-0.099563	0.744766	0.680178	0.202526	0.671345	0.20748	-0.526285	0.332047	-0.032402	0.9533	0.536921	0.055347	0.733332	0.024032	-0.893853	0.167622	-0.420997	0.395245	0.316788	0.505477	0.983036	0.066421	0.006733	0.976114	-0.174284	0.474093	-0.383738	0.442638	-0.337264	0.564435	-0.576157	0.235118	0.352443	0.497876	0	0	pd1074	0	strain	0	pd1074	mix strain & pd1074	0
ppm_4_771	-0.260888	0.069692	0.320097	0.515418	-0.245694	0.686545	-0.224256	0.466739	0.702703	0.249182	-0.649433	0.231591	-0.507082	0.357814	-0.335521	0.542961	-0.172341	0.549386	-0.111243	0.741685	-0.64021	0.303974	0.072457	0.883458	-0.901982	0.080715	-0.862014	0.112149	-0.254642	0.263002	-0.331037	0.172885	-0.230107	0.643003	-0.140277	0.813519	0.055259	0.908649	-0.372214	0.465553	0	0	strain	0	pd1074	0	pd1074	mix strain & pd1074	0
ppm_4_7772	-0.430475	0.003589	0.561738	0.262894	-0.39085	0.540064	-0.340857	0.264196	0.113654	0.824809	-0.315128	0.540046	-0.273186	0.686945	0.27056	0.626519	-0.063733	0.816429	-0.171533	0.586923	-1.24486	0.06522	-0.388064	0.443202	-0.958692	0.071988	-0.697338	0.178552	-0.4509	0.066639	-0.714292	0.004332	-0.848336	0.115404	-0.606925	0.319623	-0.195753	0.686185	-1.86876	0.002511	0	0	pd1074	0	pd1074	0	pd1074	all pd1074 direction	0
ppm_4_7838	-0.197584	0.165433	0.135865	0.781004	0.315253	0.608762	-0.250683	0.409849	0.56773	0.310829	-0.283054	0.580462	-0.204715	0.721652	0.24482	0.654864	0.183289	0.509199	0.162	0.615055	-0.78815	0.208698	0.068404	0.889275	-1.11608	0.032969	-0.357364	0.474307	-0.321665	0.161555	-0.346675	0.148493	-0.341074	0.497176	-0.558826	0.35734	-0.026671	0.955983	-0.48871	0.341376	0	0	pd1074	0	pd1074	0	pd1074	all pd1074 direction	0
ppm_4_791	-0.277048	0.052352	0.100992	0.836202	0.268893	0.657899	-0.294094	0.336599	0.155854	0.764191	-0.577192	0.271802	0.099664	0.865566	0.020017	0.97068	-0.053538	0.844547	-0.078237	0.804195	-0.882942	0.160014	0.02461	0.96001	-1.1065	0.034428	-0.737041	0.156014	-0.255808	0.267533	-0.478707	0.049442	-0.408724	0.426419	-0.618637	0.31201	0.138105	0.772559	-0.565413	0.278308	0	0	strain	0	pd1074	0	pd1074	mix strain & pd1074	0
ppm_4_7978	-0.292092	0.039626	-0.052772	0.915262	-0.833368	0.182391	-0.113141	0.710541	0.12802	0.808679	-0.652781	0.218775	-0.372247	0.521997	-0.273016	0.619143	-0.376686	0.174391	-0.412162	0.199569	-0.577848	0.337888	-0.337033	0.495192	-0.475509	0.325274	-0.67541	0.206677	-0.151035	0.505634	-0.387449	0.108094	-0.196325	0.693446	-0.191671	0.747287	0.374288	0.43319	-0.327657	0.52653	0	0	strain	0	pd1074	0	pd1074	mix strain & pd1074	0
ppm_4_8064	-0.317705	0.026732	0.44888	0.366783	-0.15107	0.797874	-0.208248	0.49586	0.221974	0.679387	-0.520573	0.318399	-0.869193	0.133631	-0.310301	0.572874	-0.195366	0.475905	-0.157473	0.618254	-0.494723	0.41253	-0.018611	0.970041	-1.349	0.018678	-0.943135	0.076094	-0.364232	0.120789	-0.363426	0.132138	-0.296198	0.553036	-0.10034	0.866629	-0.007976	0.986928	-0.440105	0.38695	0	0	pd1074	0	pd1074	0	pd1074	all pd1074 direction	0
ppm_4_8163	0.241919	0.099146	-0.108875	0.823713	0.119678	0.886087	0.462115	0.140046	0.501852	0.341403	0.603492	0.291954	0.613516	0.27412	-0.721484	0.374793	0.28402	0.37912	0.472424	0.179413	0.206335	0.754998	0.306749	0.541804	0.104711	0.824467	0.923148	0.081957	0.152898	0.492111	0.325413	0.183746	0.012397	0.98024	0.143977	0.806245	0.578055	0.233659	-0.325395	0.510491	0	0	strain	0	strain	0	strain	all strain direction	0
ppm_4_827	-0.006588	0.962841	0.215704	0.666563	-0.079531	0.892112	-0.122941	0.689638	-0.190472	0.708915	-0.660048	0.220785	-0.59349	0.276976	-0.162027	0.767796	-0.279199	0.304756	-0.317378	0.310974	-0.187877	0.748682	0.110088	0.838869	0.307983	0.517086	0.188879	0.704098	0.118662	0.599202	0.066048	0.786069	-0.035466	0.944643	0.244628	0.688188	0.071492	0.880544	0.519347	0.336352	0	0	strain	0	pd1074	0	strain	mix strain & pd1074	0
ppm_4_8387	0.072057	0.609547	-0.121652	0.803908	-0.051543	0.934556	0.010255	0.97271	0.197964	0.715384	0.247569	0.630361	-0.177335	0.740583	0.145607	0.794709	0.150451	0.588909	0.152044	0.635673	0.201484	0.733863	0.177469	0.716806	0.39589	0.418903	0.272407	0.58624	-0.080103	0.719039	0.191927	0.426528	0.369452	0.503069	-0.112616	0.848923	-0.111182	0.813781	-0.425381	0.403279	0	0	pd1074	0	strain	0	pd1074	mix strain & pd1074	0
ppm_4_8478	0.068485	0.63862	-0.189451	0.69941	-1.1793	0.088004	0.122618	0.691156	-0.861869	0.122671	-0.37528	0.466356	-0.675748	0.229901	-0.279866	0.616545	-0.614742	0.031294	-0.732967	0.027299	-0.037095	0.950401	0.297813	0.549157	0.715192	0.146789	0.715545	0.165714	0.335788	0.145131	0.278838	0.265766	0.594798	0.348088	-0.29126	0.624145	0.903877	0.074248	0.792339	0.138299	0	0	strain	0	pd1074	0	pd1074	mix strain & pd1074	0
ppm_4_856	0.077526	0.590745	-0.304183	0.536898	-0.586628	0.338487	0.01903	0.950202	-0.814247	0.145389	-0.496598	0.341464	-0.52732	0.337762	-0.1685	0.764806	-0.514029	0.067171	-0.628338	0.052423	-0.049483	0.933538	0.143088	0.76977	0.763895	0.123124	1.07319	0.052697	0.272717	0.228224	0.309525	0.216949	0.644799	0.290073	-0.260968	0.654721	0.670859	0.171006	0.625895	0.218945	0	0	strain	0	pd1074	0	pd1074	mix strain & pd1074	0
ppm_4_8647	0.11886	0.410189	-0.336868	0.495732	-0.56667	0.350583	0.034863	0.909343	-0.729987	0.182904	-0.39653	0.442303	0.028003	0.959316	-0.244568	0.662555	-0.48034	0.083527	-0.556963	0.081287	0.037277	0.949695	0.109902	0.821982	0.626982	0.20067	1.22073	0.031793	0.365857	0.107358	0.310036	0.219884	0.711941	0.247881	-0.4745	0.421059	0.798585	0.108542	0.674445	0.191049	0	0	strain	0	pd1074	0	pd1074	mix strain & pd1074	0
ppm_4_8729	0.332568	0.025766	-0.506196	0.318735	-0.457188	0.443831	0.547291	0.079067	-0.437846	0.401106	0.126261	0.805454	0.05376	0.951359	0.001847	0.99731	-0.176655	0.514427	-0.234476	0.452005	0.110088	0.853946	-0.032855	0.946639	1.21781	0.021707	1.23999	0.042352	0.57972	0.020455	0.527086	0.038952	0.985218	0.090088	0.607881	0.312666	0.931745	0.071849	0.95022	0.074051	0	0	strain	0	strain	0	strain	all strain direction	0
ppm_4_8794	0.145579	0.303972	0.078966	0.874395	0.48829	0.450025	0.015912	0.957667	-0.337621	0.52407	0.294089	0.569016	0.203159	0.70784	0.417281	0.45286	0.186985	0.501185	0.110185	0.731421	0.255701	0.680398	-0.119889	0.807306	0.414178	0.411499	0.145607	0.775366	0.132983	0.553581	0.128838	0.594455	0.50253	0.343246	-0.106732	0.854705	-0.137904	0.7715	0.151034	0.760656	0	0	pd1074	0	strain	0	pd1074	mix strain & pd1074	0
ppm_4_885	-0.000833	0.995292	-0.142446	0.772614	-0.422356	0.480466	0.104757	0.732613	-0.339274	0.511241	0.109941	0.839307	0.014487	0.978229	-0.709209	0.21618	-0.326072	0.240044	-0.208875	0.510161	0.070967	0.906773	0.000452	0.999296	0.214372	0.657617	0.43953	0.384978	0.063052	0.77965	0.169161	0.479927	0.167036	0.736453	0.122807	0.833514	0.088378	0.854508	0.139114	0.796212	0	0	strain	0	strain	0	strain	all strain direction	0
ppm_4_8911	-0.12024	0.39906	0.18412	0.706961	-0.050869	0.932473	-0.226959	0.465777	0.512796	0.343739	-0.413508	0.46721	-0.255377	0.646088	-0.022742	0.967968	0.020805	0.941614	0.035444	0.914039	-0.258634	0.709428	-0.392731	0.431584	-0.656872	0.185093	-0.152049	0.760154	-0.176844	0.430638	-0.157073	0.518018	0.013278	0.979156	0.004487	0.993855	-0.251518	0.602419	0.072843	0.882768	0	0	pd1074	0	pd1074	0	strain	mix strain & pd1074	0
ppm_4_9204	0.211058	0.141196	-0.013268	0.978657	1.47753	0.048919	0.563983	0.073683	0.500385	0.33997	0.649513	0.225856	0.063036	0.907172	-0.293482	0.593631	0.470061	0.100686	0.753969	0.024575	-0.125836	0.833306	0.508519	0.312899	-0.387404	0.43531	0.492998	0.32913	0.118888	0.605225	0.130128	0.58618	-0.217969	0.660151	-0.150479	0.801974	1.00764	0.049416	-0.049271	0.925955	0	1	strain	0	strain	0	pd1074	mix strain & pd1074	1
ppm_4_9317	0.054891	0.69557	-0.118413	0.810564	-0.524268	0.385977	0.44102	0.149824	-0.082584	0.871034	-0.002077	0.996748	-0.184572	0.730296	0.049688	0.927399	-0.11538	0.668067	-0.168504	0.585966	0.244792	0.678551	-0.069592	0.88719	0.56681	0.242684	-0.557738	0.271636	0.254081	0.264312	-0.029416	0.901487	-0.138795	0.77901	0.663696	0.2743	0.709759	0.150667	0.212364	0.696801	0	0	strain	0	pd1074	0	strain	mix strain & pd1074	0
ppm_4_9438	0.202859	0.162988	-0.03924	0.936502	-0.027679	0.962576	0.360115	0.248082	-0.053574	0.916876	0.494784	0.3543	0.397856	0.472866	-0.628852	0.266249	-0.038666	0.887865	0.142643	0.649125	-0.219927	0.717185	0.02998	0.952507	0.839919	0.155823	0.890235	0.153532	0.240473	0.30191	0.364673	0.150209	0.186763	0.710727	1.3078	0.043035	-0.26431	0.579775	0.540953	0.291107	0	0	pd1074	0	strain	1	strain	mix strain & pd1074	1
ppm_4_9555	-0.141549	0.317643	-0.130217	0.791425	-0.435562	0.464136	-0.121738	0.704889	0.060817	0.904777	0.586448	0.265032	-0.323368	0.559274	-0.118639	0.83178	0.054983	0.839831	0.108989	0.726421	-0.386805	0.516143	-0.585924	0.24359	0.171588	0.718416	-0.32244	0.529079	-0.224513	0.329592	-0.203994	0.393826	0.00408	0.993506	0.364505	0.534475	-1.37732	0.014318	0.24537	0.628269	0	1	pd1074	0	strain	0	strain	mix strain & pd1074	1
ppm_4_9686	-0.01657	0.90658	-0.407689	0.416647	-0.330601	0.576606	0.10787	0.723446	0.324382	0.537867	0.383854	0.456709	-0.611737	0.273553	-0.353697	0.528291	0.040734	0.881478	0.163435	0.601361	0.181481	0.779094	0.045528	0.926262	-0.197761	0.677041	0.621719	0.22357	-0.278993	0.215626	0.24139	0.318709	-0.24729	0.62231	0.764387	0.205632	-0.558244	0.249248	0.349262	0.494293	0	0	pd1074	0	strain	0	strain	mix strain & pd1074	0
ppm_4_98	-0.143479	0.314938	0.374565	0.451627	-0.551251	0.359974	-0.063375	0.838101	-0.211179	0.680339	-0.6112	0.272788	-0.412705	0.443596	0.180933	0.745296	-0.285115	0.303825	-0.438673	0.170034	-0.086562	0.882379	-0.069999	0.887964	-0.210611	0.68207	-1.03196	0.065861	-0.144771	0.523927	-0.03146	0.897796	0.662185	0.208408	0.309383	0.597568	0.095747	0.843278	-0.651621	0.201174	0	0	strain	0	pd1074	0	strain	mix strain & pd1074	0
ppm_4_9907	0.219502	0.125737	0.438554	0.376376	-0.474012	0.438835	0.16086	0.595583	-0.164418	0.747627	-0.102647	0.841762	0.870076	0.12907	0.167045	0.761938	-0.127719	0.638024	-0.222019	0.476558	-0.638792	0.296545	0.767098	0.164846	0.286435	0.548534	0.493153	0.375093	0.488375	0.03174	0.188498	0.454416	0.085421	0.867704	0.086699	0.885403	0.437706	0.361802	0.530405	0.321105	0	0	strain	0	pd1074	0	strain	mix strain & pd1074	0
ppm_4_9994	0.289729	0.045313	0.454088	0.413405	0.981854	0.127119	0.076093	0.800606	0.598582	0.258395	0.501773	0.335577	0.280378	0.618725	0.080499	0.884627	0.512251	0.065676	0.657446	0.040994	0.154868	0.799915	0.552658	0.277164	0.073475	0.881499	-0.427767	0.39544	0.341534	0.148543	0.065273	0.788261	0.090501	0.865758	-0.025156	0.965541	-0.21335	0.655057	1.46378	0.011269	0	0	pd1074	0	strain	0	pd1074	mix strain & pd1074	0
ppm_5_013	-0.168174	0.24245	0.206619	0.677957	-0.398591	0.502183	-0.345631	0.266947	0.063479	0.900717	-0.401822	0.467342	-0.6365	0.322382	-0.4575	0.429373	-0.275188	0.321987	-0.220619	0.486078	-0.560737	0.370056	0.184074	0.717114	-0.724451	0.157487	0.270982	0.602355	-0.34676	0.136639	0.108012	0.656712	0.302447	0.551925	0.128291	0.825979	-0.639762	0.194777	-0.073761	0.881943	0	0	pd1074	0	pd1074	0	strain	mix strain & pd1074	0
ppm_5_0307	-0.043957	0.758063	0.259705	0.602797	-1.44837	0.037538	0.290216	0.33818	0.055532	0.913695	0.230597	0.657504	-0.354355	0.583178	-0.259417	0.639337	-0.215829	0.439459	-0.200962	0.534198	-0.240135	0.685699	0.172331	0.728861	-0.521295	0.297392	-0.129541	0.801143	0.039272	0.864777	-0.007306	0.975637	0.118133	0.816409	-0.037205	0.949123	0.568465	0.24105	0.050878	0.917535	0	0	strain	0	strain	0	pd1074	mix strain & pd1074	0
ppm_5_0406	0.004528	0.974813	0.050872	0.923359	-0.587416	0.340218	0.402753	0.188937	1.06727	0.092052	0.691366	0.204114	-0.622165	0.25765	0.413082	0.462488	0.407207	0.164284	0.405021	0.237626	0.863599	0.167021	-0.287688	0.558301	-0.376173	0.432074	-0.632435	0.216372	-0.240672	0.286861	0.010526	0.964999	-0.090963	0.854195	0.702977	0.241593	0.000431	0.999272	-0.311336	0.541626	0	0	strain	0	strain	0	strain	all strain direction	0
ppm_5_0497	0.069021	0.641232	0.208872	0.66979	-0.238147	0.701252	-0.145687	0.647639	0.192265	0.719089	-0.375192	0.466713	0.736333	0.192512	-0.059934	0.917882	-0.119717	0.668215	-0.137664	0.665577	-0.136837	0.822568	0.559152	0.286233	0.330811	0.513749	0.001555	0.997885	0.54332	0.021129	-0.345977	0.183888	-1.31106	0.022685	-1.12314	0.075411	0.78169	0.139542	0.779785	0.160495	0	0	strain	0	pd1074	0	pd1074	mix strain & pd1074	0
ppm_5_0595	0.030121	0.832651	0.31955	0.520421	0.228657	0.699955	-0.563562	0.075781	0.093896	0.858974	-0.461819	0.419007	0.067805	0.898684	-0.380923	0.494349	-0.130253	0.642485	-0.045176	0.889353	0.42118	0.49073	0.896914	0.089081	0.188864	0.692959	-0.059887	0.91119	-0.000889	0.996807	0.19421	0.433771	0.450581	0.369339	-1.09517	0.081187	-0.324253	0.499834	-0.243201	0.626989	0	0	pd1074	0	pd1074	0	pd1074	all pd1074 direction	0
ppm_5_0697	0.163485	0.249791	0.495257	0.332207	0.078993	0.89392	-0.103292	0.730493	0.305517	0.553268	-0.002098	0.996712	0.071006	0.893843	-0.058913	0.913944	0.084488	0.753288	0.130549	0.672644	0.140704	0.812626	1.10212	0.040193	-0.092801	0.855188	-0.148744	0.790332	0.187802	0.407321	0.201638	0.416345	0.008338	0.987051	-0.168601	0.771755	-0.149144	0.757064	0.637538	0.206128	0	0	pd1074	0	pd1074	0	pd1074	all pd1074 direction	0
ppm_5_0801	-0.226241	0.119921	-0.725633	0.172604	0.31645	0.591687	-0.179223	0.557605	0.62628	0.235786	0.133974	0.79732	-1.21138	0.040855	0.170823	0.758056	0.31393	0.250784	0.35986	0.252031	0.365595	0.536871	0.155309	0.7724	-0.543222	0.264004	-1.09566	0.065322	-0.621125	0.007548	-0.221243	0.385848	-0.428462	0.426377	-0.146046	0.808107	-0.470546	0.331143	-0.323306	0.538166	0	0	pd1074	0	strain	0	pd1074	mix strain & pd1074	0
ppm_5_0949	-0.245028	0.085716	-0.006483	0.989451	-1.00653	0.116852	-0.189567	0.534264	0.114347	0.828309	-0.524248	0.328534	-0.762871	0.183972	-0.048623	0.929277	-0.312924	0.262349	-0.405643	0.21125	-0.322638	0.584678	0.238429	0.63432	-0.84732	0.091508	-0.433742	0.40508	-0.345041	0.128757	-0.079515	0.743214	0.239691	0.646815	-0.233464	0.696774	0.096618	0.837792	-0.380339	0.462477	0	0	strain	0	pd1074	0	pd1074	mix strain & pd1074	0
ppm_5_1089	-0.123483	0.385984	0.267435	0.591028	-1.22751	0.073229	0.158157	0.606654	0.055273	0.914104	0.122349	0.818816	-0.550117	0.337287	-0.231197	0.689277	-0.214444	0.449542	-0.209138	0.52043	-0.194938	0.74144	-0.084647	0.862368	0.179413	0.70801	-0.216157	0.687855	-0.009033	0.968022	-0.188947	0.433825	-0.276537	0.589272	-0.186284	0.753886	0.41668	0.389811	-0.535145	0.284488	0	0	strain	0	strain	0	pd1074	mix strain & pd1074	0
ppm_5_116	-0.364585	0.010615	-1.02506	0.052692	-0.381193	0.523229	-0.283218	0.356538	0.22296	0.668898	-0.027205	0.95866	-0.473523	0.41597	0.08959	0.871932	-0.004305	0.98745	-0.034362	0.91298	-0.696736	0.257332	-0.195048	0.69102	-0.411135	0.390401	-1.00049	0.068846	-0.519918	0.023837	-0.475771	0.050663	-0.404859	0.425247	-0.171942	0.769999	-0.590228	0.233442	-0.143265	0.776461	0	0	pd1074	0	pd1074	0	pd1074	all pd1074 direction	0
ppm_5_1234	-0.109793	0.437585	0.437129	0.378421	0.065044	0.913128	-0.63499	0.0452	-0.099904	0.853848	-0.770075	0.175561	-0.177815	0.745748	-0.326505	0.560949	-0.286476	0.311555	-0.272837	0.405206	0.432238	0.468716	0.435175	0.380552	-0.429968	0.371084	-0.08242	0.869036	-0.058955	0.792557	-0.042054	0.859912	-0.287583	0.563326	-0.825862	0.174658	-0.410171	0.403244	0.299273	0.547789	1	0	pd1074	0	pd1074	0	pd1074	all pd1074 direction	0
ppm_5_1377	0.008348	0.952901	0.867849	0.107246	0.665125	0.274785	-0.043349	0.887137	0.527188	0.312864	0.189857	0.711566	-0.22848	0.678441	-0.237662	0.66599	0.272167	0.31816	0.437805	0.162998	0.195571	0.739194	0.287382	0.563461	-0.599623	0.221005	-0.719783	0.167631	-0.093749	0.682725	-0.083068	0.727533	0.112568	0.820432	-0.344069	0.557125	-0.045564	0.927256	-0.327075	0.508216	0	0	pd1074	0	strain	0	pd1074	mix strain & pd1074	0
ppm_5_1765	-0.13764	0.331865	0.412029	0.406684	0.289362	0.623417	-0.341255	0.275101	0.122609	0.810195	-0.559087	0.327096	-0.286998	0.627645	-0.049971	0.926884	-0.044265	0.872419	-0.042299	0.894713	-0.163004	0.782982	0.283443	0.567952	-0.835504	0.096279	-0.496255	0.334814	-0.260528	0.254786	-0.073454	0.759067	0.114764	0.818513	-0.2004	0.739858	-0.277188	0.560477	-0.33903	0.507463	0	0	pd1074	0	pd1074	0	pd1074	all pd1074 direction	0
ppm_5_2129	-0.043028	0.764623	-0.183537	0.716035	0.599941	0.324596	-0.080493	0.806875	1.49754	0.014931	0.947758	0.093102	-0.241857	0.650369	-0.264209	0.630192	0.650263	0.025515	1.00848	0.003322	-0.315969	0.592242	-0.300393	0.542276	-0.656025	0.182139	-0.010891	0.982419	-0.349056	0.123408	-0.172371	0.475396	-0.047833	0.923472	-0.282718	0.687133	-0.775376	0.118442	0.163141	0.748906	0	0	pd1074	0	strain	0	pd1074	mix strain & pd1074	0
ppm_5_2267	-0.028737	0.83928	-0.409684	0.421154	-0.146962	0.803358	-0.005672	0.98501	-0.676782	0.203562	0.058014	0.910108	0.08645	0.890328	-0.230466	0.679357	-0.248593	0.362746	-0.254317	0.416947	-0.502402	0.401208	0.006482	0.989682	0.5911	0.228849	0.242655	0.633577	0.097662	0.670804	0.002916	0.990276	-0.030614	0.950759	0.222825	0.711044	-0.203158	0.669315	0.416651	0.405946	0	0	pd1074	0	strain	0	strain	mix strain & pd1074	0
ppm_5_2355	-0.178691	0.20222	0.091908	0.851813	-0.51467	0.390722	-0.149045	0.619164	0.08479	0.873711	-0.063732	0.901912	-0.080538	0.880118	0.126783	0.817684	-0.071405	0.79424	-0.136699	0.664989	-0.048494	0.938368	0.160807	0.747204	-0.554306	0.254311	-0.570717	0.265084	-0.278557	0.209783	-0.144447	0.547748	-0.130834	0.793189	-0.110193	0.850369	-0.246323	0.603316	-0.582617	0.246682	0	0	pd1074	0	pd1074	0	pd1074	all pd1074 direction	0
ppm_5_2418	-0.050967	0.726272	-0.558794	0.284319	-1.06019	0.107453	0.097463	0.768431	0.756824	0.166661	-0.260061	0.618567	-0.508071	0.365579	0.087359	0.87453	-0.046484	0.86906	-0.093455	0.775528	1.30644	0.052574	-0.077805	0.873948	-0.101582	0.830122	0.119878	0.809451	-0.073534	0.754333	-0.029609	0.904284	-0.158671	0.760729	-1.2224	0.057926	1.5664	0.006191	-0.532981	0.301849	0	1	strain	0	pd1074	0	pd1074	mix strain & pd1074	1
ppm_5_2483	-0.075781	0.589355	-0.380889	0.440837	-0.605939	0.349844	0.143897	0.629112	0.4877	0.366802	0.164609	0.747013	-0.735797	0.185102	0.028989	0.95808	0.073847	0.790569	0.089138	0.781908	0.980655	0.124729	0.07439	0.880656	-0.42644	0.375665	-0.143323	0.772507	-0.313924	0.15769	0.088876	0.709695	-0.244925	0.624309	0.140632	0.809036	0.128266	0.7862	-0.277412	0.572931	0	0	strain	0	strain	0	strain	all strain direction	0
ppm_5_2577	0.129086	0.365071	-0.386425	0.455987	-0.037599	0.949461	0.000888	0.997711	0.579402	0.272076	0.458981	0.398097	0.086663	0.886363	-0.015034	0.978904	0.269721	0.332332	0.35938	0.259973	-0.390341	0.510294	0.073277	0.883022	0.519444	0.289943	0.37746	0.462765	0.075119	0.744469	0.083298	0.727583	0.152214	0.759173	0.081512	0.892081	-0.413697	0.391848	0.565146	0.261268	0	0	pd1074	0	strain	0	strain	mix strain & pd1074	0
ppm_5_2718	-0.06526	0.642811	0.70652	0.164258	0.451827	0.450827	-0.155759	0.609148	0.111425	0.829276	-0.047783	0.925851	-0.414006	0.441976	-0.190263	0.733909	0.065633	0.80933	0.144756	0.641855	-0.425116	0.48254	0.448765	0.369316	-0.218177	0.645499	-0.593373	0.251185	-0.067928	0.761396	-0.166164	0.493218	-0.61287	0.244574	0.330056	0.572144	-0.608003	0.220969	0.184206	0.707153	0	0	pd1074	0	pd1074	0	strain	mix strain & pd1074	0
ppm_5_2859	0.019406	0.891926	-0.408806	0.432604	0.399034	0.527575	-0.057839	0.848285	-0.101584	0.844535	0.242399	0.640586	-0.345024	0.541412	-0.076913	0.890806	0.097173	0.724772	0.152958	0.629592	-0.428416	0.471233	0.032752	0.947459	0.006082	0.989718	0.334905	0.516061	-0.072906	0.746404	0.068458	0.782815	0.480459	0.424289	-0.141977	0.811851	-0.25636	0.589943	0.57205	0.25569	0	0	pd1074	0	strain	0	pd1074	mix strain & pd1074	0
ppm_5_2966	-0.143533	0.309198	0.048837	0.920955	0.019316	0.973651	-0.31284	0.31266	-0.028367	0.956374	-0.363385	0.500574	0.145453	0.785494	0.159564	0.770298	-0.056847	0.83499	-0.128747	0.682737	-0.23195	0.708432	0.236105	0.635998	-0.577497	0.239721	-0.588829	0.250221	-0.165071	0.462391	-0.187024	0.441356	0.088831	0.863099	-0.584045	0.332991	-0.095745	0.843847	-0.310416	0.544336	0	0	pd1074	0	pd1074	0	pd1074	all pd1074 direction	0
ppm_5_3077	-0.05107	0.721435	0.153997	0.76877	0.211767	0.726381	-0.27085	0.37715	0.462685	0.414805	0.036886	0.942769	-0.041776	0.937928	0.072541	0.899329	0.187574	0.504409	0.223923	0.487245	-0.248447	0.68456	-0.23869	0.633525	-0.438297	0.360991	0.069249	0.893705	-0.199737	0.376598	-0.05771	0.814774	0.285568	0.595671	-0.219054	0.721912	-0.58061	0.233836	0.003797	0.993996	0	0	pd1074	0	strain	0	pd1074	mix strain & pd1074	0
ppm_5_318	0.226772	0.109897	-0.123807	0.814006	-0.227419	0.721112	0.208239	0.490211	0.489228	0.35025	0.292171	0.568523	0.417842	0.437807	0.648982	0.254627	0.333525	0.229158	0.235528	0.458229	0.560138	0.353681	-0.09621	0.84439	0.215433	0.652992	0.30459	0.557782	0.118698	0.598854	0.269857	0.265064	0.215694	0.682542	0.548013	0.354536	-0.090583	0.850744	0.202025	0.689497	0	0	pd1074	0	strain	0	strain	mix strain & pd1074	0
ppm_5_3246	-0.136918	0.339501	-0.050412	0.91893	-0.877125	0.169207	0.114795	0.723484	-0.133561	0.798383	-0.165003	0.749909	-0.769296	0.173299	0.424968	0.443331	-0.143223	0.60419	-0.33099	0.298986	0.597572	0.324249	0.16378	0.737975	-0.543855	0.265255	-0.294119	0.570307	-0.140481	0.538661	-0.127725	0.604867	-0.410002	0.418618	-0.901824	0.213696	0.884842	0.081897	-0.312565	0.537907	0	0	strain	0	pd1074	0	pd1074	mix strain & pd1074	0
ppm_5_3308	0.007331	0.959111	-0.316574	0.52444	0.542321	0.438737	-0.110463	0.715194	0.124607	0.808454	-0.009099	0.985779	0.387312	0.470892	0.246977	0.705585	0.17668	0.54051	0.159653	0.61974	-0.159403	0.787385	-0.357294	0.475561	-0.117323	0.804241	0.305936	0.551787	-0.042921	0.846237	-0.05369	0.827397	0.146191	0.793881	-0.236029	0.70002	-0.122778	0.796533	0.031369	0.949778	0	0	pd1074	0	pd1074	0	pd1074	all pd1074 direction	0
ppm_5_3379	-0.40503	0.005097	0.061038	0.900608	0.287961	0.626697	-0.595729	0.058062	-0.370116	0.530128	-0.43029	0.415282	-0.314152	0.571092	-0.750129	0.199468	-0.325186	0.255248	-0.191711	0.558484	-0.805153	0.210229	-0.54325	0.277107	-0.409152	0.401152	-0.525721	0.320112	-0.384264	0.095699	-0.486531	0.046255	-0.443093	0.379208	-0.146025	0.805554	-1.10209	0.034136	-0.191875	0.721341	0	1	pd1074	0	pd1074	0	pd1074	all pd1074 direction	1
ppm_5_3445	-0.03531	0.801922	-0.517483	0.299586	0.362766	0.540225	0.200153	0.521547	0.06879	0.893903	-0.476302	0.388995	-0.318664	0.570081	-0.333658	0.554394	-0.100837	0.715971	-0.026859	0.932717	0.062395	0.915129	-0.152345	0.756523	0.542794	0.26195	-0.179328	0.718168	0.101795	0.652547	-0.137534	0.560741	-0.60491	0.23467	0.359168	0.53925	0.630488	0.203822	0.050393	0.919382	0	0	strain	0	pd1074	0	strain	mix strain & pd1074	0
ppm_5_35	-0.039816	0.779494	0.140453	0.775778	-0.141809	0.828596	-0.208005	0.493213	-0.168569	0.752706	-0.194995	0.708191	0.196528	0.713971	-0.265546	0.707727	-0.188417	0.522815	-0.172249	0.595314	0.162427	0.781603	0.434063	0.38141	-0.453931	0.3484	-0.540119	0.289207	-0.122982	0.579362	0.152996	0.520644	0.4637	0.359721	0.251846	0.668226	-0.531016	0.272442	0.106407	0.827645	0	0	pd1074	0	pd1074	0	strain	mix strain & pd1074	0
ppm_5_3556	-0.218668	0.124944	-0.229812	0.648925	0.218108	0.710442	-0.176851	0.567802	0.011369	0.98235	-0.574177	0.299213	-0.342798	0.556971	0.151502	0.781596	-0.052219	0.848956	-0.12076	0.703218	-0.022933	0.96872	-0.266664	0.60377	-0.319973	0.521484	-0.439503	0.40975	-0.179162	0.430928	-0.397945	0.104853	-0.873985	0.096068	-0.29678	0.622415	0.192272	0.686273	-0.27694	0.577859	0	0	strain	0	pd1074	0	pd1074	mix strain & pd1074	0
ppm_5_3656	-0.419947	0.003482	0.1468	0.767233	-0.20769	0.72542	-0.488517	0.129487	0.052554	0.918462	0.17133	0.738409	-0.628697	0.254865	-0.101768	0.852698	-0.005975	0.982303	0.024529	0.936788	-0.827905	0.20272	-0.247789	0.613612	-1.01772	0.049688	-0.845641	0.12217	-0.659187	0.00518	-0.504278	0.03973	-0.454124	0.367873	-0.277278	0.640353	-1.52644	0.008268	-0.518539	0.304057	0	1	pd1074	0	strain	0	pd1074	mix strain & pd1074	1
ppm_5_379	-0.066624	0.637112	0.069446	0.888467	-0.55057	0.375837	-0.33535	0.287069	0.037243	0.94232	-0.66048	0.22763	0.21558	0.690447	-0.038476	0.943845	-0.277143	0.316743	-0.359622	0.262737	0.413797	0.486086	0.102586	0.835159	-0.033247	0.943849	-0.127772	0.801893	0.013244	0.952736	0.000659	0.99783	0.212526	0.676938	-0.791316	0.219224	0.169015	0.725059	-0.359352	0.488327	0	0	strain	0	pd1074	0	pd1074	mix strain & pd1074	0
ppm_5_3918	-0.11406	0.426237	-0.097887	0.841232	-0.150809	0.797118	-0.442162	0.158946	0.076832	0.881634	-0.85577	0.131488	0.178245	0.740505	-0.908019	0.136774	-0.42127	0.137118	-0.287465	0.368955	1.00243	0.136261	-0.332673	0.516045	0.24261	0.609176	-0.514729	0.309051	0.053572	0.809084	-0.087836	0.726424	0.555801	0.315125	-0.801933	0.189629	0.072386	0.879758	-0.130878	0.796274	0	0	strain	0	pd1074	0	pd1074	mix strain & pd1074	0
ppm_5_4217	-0.12365	0.381727	-0.232005	0.637918	-0.262758	0.672157	-0.268842	0.390676	-0.099667	0.849771	-0.883685	0.11061	-0.254686	0.632996	-0.12182	0.823173	-0.337639	0.226508	-0.414366	0.202372	0.169589	0.776169	-0.685375	0.176274	0.424525	0.378836	0.435514	0.390512	0.010778	0.961511	-0.120687	0.617034	0.131738	0.794583	-0.781842	0.201364	0.522386	0.280693	-0.515392	0.311664	0	0	strain	0	pd1074	0	pd1074	mix strain & pd1074	0
ppm_5_4532	0.033932	0.80911	-0.07754	0.878113	0.302899	0.609889	-0.0277	0.926895	0.196498	0.700037	-0.396794	0.450537	-0.326556	0.575556	0.324316	0.556971	0.09161	0.735695	0.017492	0.955238	0.4503	0.449913	-0.405671	0.42059	-0.083134	0.86287	-0.13608	0.789846	-0.00212	0.992485	0.029803	0.901132	0.44738	0.382246	-0.112996	0.845629	0.334243	0.483881	0.027291	0.955524	0	0	strain	0	pd1074	0	pd1074	mix strain & pd1074	0
ppm_5_4657	0.066618	0.634892	0.140732	0.77721	-0.381976	0.575967	0.155484	0.610068	0.229622	0.653085	-0.295118	0.574058	-0.014107	0.97977	0.420068	0.448622	0.027779	0.920657	-0.105133	0.744579	0.005805	0.992207	0.241027	0.623048	-0.193759	0.682675	-0.060901	0.901891	0.061813	0.782076	0.099841	0.6725	0.269878	0.59536	-0.008317	0.988572	0.664621	0.174997	-0.287912	0.55819	0	0	strain	0	pd1074	0	pd1074	mix strain & pd1074	0
ppm_5_4754	-0.02952	0.834862	0.150597	0.759651	-0.010774	0.986316	-0.078601	0.794701	0.370227	0.475315	0.178463	0.727929	0.087141	0.875119	-0.026354	0.964068	0.150325	0.588195	0.201688	0.522541	0.231125	0.696359	-0.175855	0.720238	-0.091466	0.847445	0.194403	0.69546	-0.164409	0.466642	-0.011525	0.961775	0.196826	0.712525	-0.587467	0.331258	0.015206	0.974483	-1.12272	0.039113	0	0	strain	0	strain	0	pd1074	mix strain & pd1074	0
ppm_5_4881	0.1106	0.438238	0.06015	0.902539	1.19976	0.101909	0.000301	0.999224	-0.957825	0.083405	-0.605223	0.261693	0.291994	0.592926	0.273117	0.618458	-0.174314	0.547792	-0.348024	0.308428	0.545857	0.363857	0.048129	0.921854	0.675665	0.168771	-0.03256	0.947459	0.242036	0.284204	0.156735	0.510172	0.561349	0.279179	-0.306815	0.600033	0.726019	0.141266	-0.59405	0.245197	0	0	strain	0	pd1074	0	pd1074	mix strain & pd1074	0
ppm_5_5223	-0.129379	0.357633	-0.470806	0.349465	0.355981	0.547766	-0.160431	0.603835	-0.770164	0.152258	-0.860582	0.118608	-0.441712	0.412718	0.057071	0.916853	-0.331124	0.233575	-0.466503	0.148443	0.734377	0.231677	0.060023	0.902207	-0.137018	0.771685	-0.078922	0.873142	-0.039959	0.857829	-0.082914	0.728612	-0.794263	0.131058	-0.154626	0.790158	0.382325	0.432729	0.393574	0.430373	0	0	strain	0	pd1074	0	pd1074	mix strain & pd1074	0
ppm_5_5526	-0.162886	0.246069	-0.347604	0.492051	-0.47642	0.432623	-0.127698	0.677303	-0.1066	0.834008	-0.219549	0.68076	-0.26835	0.629589	-0.667771	0.240611	-0.344344	0.211301	-0.245354	0.435781	-0.12804	0.826965	0.080547	0.872148	-0.189001	0.693258	-0.388767	0.441501	-0.138714	0.536745	-0.054889	0.817361	0.02254	0.963653	0.183458	0.759325	-0.253915	0.597695	0.346651	0.487003	0	0	pd1074	0	pd1074	0	strain	mix strain & pd1074	0
ppm_5_5995	0.001443	0.991929	0.096372	0.844153	0.227298	0.703538	0.12888	0.671437	0.181072	0.722436	-0.384504	0.456336	-0.582151	0.298655	0.261141	0.635214	0.054922	0.838886	-0.01049	0.973007	0.057079	0.92346	-0.504653	0.31115	-0.502476	0.301509	-0.273453	0.582314	-0.085925	0.705991	0.060405	0.808302	1.26442	0.051381	0.333035	0.573855	0.446918	0.35813	0.009583	0.985754	0	0	strain	0	pd1074	0	strain	mix strain & pd1074	0
ppm_5_644	-0.020139	0.886776	0.259027	0.597621	-0.678391	0.276265	0.089614	0.772415	-0.025341	0.961946	-0.398112	0.459842	-0.394591	0.469789	-0.135917	0.814513	-0.288066	0.307552	-0.335449	0.299466	-0.029331	0.961107	0.026599	0.95655	0.075991	0.873374	0.076348	0.877295	0.028271	0.899574	0.116737	0.625186	0.529922	0.313975	-0.074245	0.900222	0.61139	0.214756	-0.522701	0.301814	0	0	strain	0	pd1074	0	pd1074	mix strain & pd1074	0
ppm_5_6604	-0.203107	0.153884	0.002492	0.995951	1.0027	0.117845	-0.413754	0.183109	0.093597	0.854395	0.057803	0.909532	-0.568407	0.296734	-0.124902	0.824384	0.197632	0.471103	0.298026	0.342586	0.090064	0.884123	0.356584	0.469616	-0.958149	0.059732	-0.870437	0.098511	-0.353329	0.120176	-0.34865	0.154873	-0.56252	0.283886	-0.867544	0.155187	-0.572566	0.26416	0.227528	0.642442	0	0	pd1074	0	strain	0	pd1074	mix strain & pd1074	0
ppm_5_6653	0.069482	0.620788	-0.307569	0.532517	-0.372235	0.54198	-0.065562	0.827914	-0.112143	0.825515	-0.291122	0.572169	0.061347	0.909432	0.967754	0.102473	0.017252	0.950096	-0.245164	0.431092	-0.088609	0.88515	-0.405169	0.413779	0.110519	0.815439	0.55704	0.291702	0.122428	0.58028	0.046562	0.847148	0.423448	0.402074	-0.333617	0.569056	0.312198	0.516639	0.421099	0.395678	0	0	strain	0	pd1074	0	pd1074	mix strain & pd1074	0
ppm_5_6713	-0.337623	0.019324	-0.17113	0.726593	0.296203	0.634215	-0.408992	0.182808	-0.118634	0.815785	-0.144611	0.777123	-1.31139	0.030392	0.381526	0.516326	0.065093	0.813313	-0.024083	0.938486	-0.114516	0.850314	0.400899	0.418226	-1.22265	0.021609	-1.52968	0.00991	-0.705308	0.00249	-0.248824	0.312844	-0.183557	0.714058	-0.119306	0.840863	-0.873744	0.082659	-0.228868	0.646563	0	0	pd1074	0	pd1074	0	pd1074	all pd1074 direction	0
ppm_5_68	0.013114	0.926736	0.441178	0.373954	0.652503	0.306844	-0.080322	0.798853	0.070635	0.897225	-0.059391	0.914497	-0.937261	0.100912	0.032848	0.95189	0.140955	0.619106	0.181188	0.585399	0.124185	0.840252	0.122348	0.80297	-0.447664	0.358928	-0.225366	0.650238	-0.163631	0.472345	0.117424	0.623863	0.573548	0.262382	-0.023706	0.968468	-0.136536	0.78435	0.089059	0.859541	0	0	pd1074	0	pd1074	0	pd1074	all pd1074 direction	0
ppm_5_6913	-0.351618	0.0138	-0.451157	0.363439	-0.238224	0.711508	-0.640696	0.04621	0.334877	0.514874	-0.594022	0.258624	-0.800774	0.160458	0.120276	0.827328	-0.080946	0.76956	-0.14842	0.64205	0.068946	0.907333	-0.512154	0.304271	-0.195995	0.682865	-0.127395	0.800128	-0.64502	0.005619	-0.245262	0.304689	-0.707718	0.169546	0.252407	0.666053	-1.52573	0.006851	-0.512189	0.31706	1	1	pd1074	0	pd1074	0	strain	mix strain & pd1074	1
ppm_5_7013	-0.192248	0.178743	-1.12832	0.038297	-0.316244	0.593047	-0.184298	0.558276	0.135611	0.792405	0.255644	0.622329	-0.435595	0.420101	1.07394	0.075186	0.267949	0.332513	0.053864	0.862526	-0.649142	0.285986	-0.607997	0.230218	-0.106523	0.82536	0.051975	0.916333	-0.256467	0.267777	-0.473001	0.050007	-0.358634	0.472354	-1.12114	0.077928	-0.00939	0.985196	0.272201	0.601638	0	0	pd1074	0	strain	0	pd1074	mix strain & pd1074	0
ppm_5_7101	-0.000283	0.998409	0.048587	0.922088	-0.594391	0.333318	-0.148125	0.630349	0.237372	0.642651	-0.878371	0.109831	-0.47466	0.380486	0.521922	0.35227	-0.148185	0.593708	-0.365742	0.25262	-0.337679	0.605337	-0.147444	0.763103	-0.042778	0.928204	0.109341	0.827907	-0.068871	0.758296	0.197752	0.420507	0.828674	0.128201	0.53215	0.377512	-0.025888	0.956247	0.099362	0.851091	0	0	pd1074	0	pd1074	0	strain	mix strain & pd1074	0
ppm_5_7186	-0.107143	0.446375	0.328414	0.50706	-0.531147	0.445641	-0.190163	0.531246	-0.008182	0.987258	-0.428734	0.411122	-0.30308	0.590157	0.033679	0.953566	-0.207507	0.462513	-0.283025	0.381845	0.276694	0.638624	-0.242295	0.621252	-0.35757	0.453631	-0.269468	0.588218	-0.026437	0.905635	-0.127544	0.589798	0.194809	0.697185	-0.627411	0.293627	0.291557	0.542512	-0.149835	0.761236	0	0	strain	0	pd1074	0	pd1074	mix strain & pd1074	0
ppm_5_7271	0.025924	0.855011	0.333478	0.498331	1.06801	0.101527	0.110057	0.72244	-0.047914	0.925665	-0.51435	0.326456	-0.517782	0.343253	0.538647	0.339778	0.166266	0.550039	0.046705	0.883861	0.425662	0.474056	-0.106089	0.828425	-0.921933	0.069634	-0.493062	0.331123	-0.204096	0.364646	0.185904	0.44297	0.406407	0.438752	1.13182	0.072739	0.040674	0.933074	-0.065475	0.894264	0	0	strain	0	pd1074	0	strain	mix strain & pd1074	0
ppm_5_7376	0.15857	0.266344	0.382006	0.44561	0.43177	0.509247	0.337258	0.263976	-0.315905	0.551456	-0.048228	0.924669	-0.3614	0.523179	-0.012825	0.981356	-0.02619	0.92461	-0.030748	0.923571	-0.124288	0.839656	-0.025995	0.958565	-0.006572	0.988878	0.470996	0.36137	0.109221	0.626656	0.367313	0.138757	0.8719	0.126908	0.704798	0.239987	0.443116	0.355554	-0.032286	0.949287	0	0	strain	0	pd1074	0	strain	mix strain & pd1074	0
ppm_5_7466	0.134466	0.344636	0.456249	0.363379	1.0225	0.110614	0.251698	0.42114	0.071819	0.887632	-0.295922	0.605956	0.103112	0.846467	0.493782	0.375741	0.275199	0.329365	0.199925	0.541106	0.344767	0.572796	-0.42916	0.388493	0.630299	0.197281	0.129221	0.799307	0.185231	0.411689	-0.026381	0.912902	-0.38079	0.462535	0.441848	0.45307	0.511634	0.289132	-0.91831	0.078555	0	0	strain	0	pd1074	0	strain	mix strain & pd1074	0
ppm_5_7557	-0.037225	0.7945	-0.195444	0.690837	1.09816	0.090615	-0.120249	0.70704	0.364752	0.482153	0.521374	0.318663	-0.253607	0.642756	-0.049001	0.928289	0.434775	0.115312	0.602229	0.060103	-0.01449	0.982595	-0.018992	0.968957	-0.018734	0.970025	0.070287	0.890023	-0.386258	0.092978	-0.013013	0.957303	-0.52494	0.307109	0.572996	0.337216	-1.41877	0.009899	-0.215518	0.662539	0	1	pd1074	0	strain	0	strain	mix strain & pd1074	1
ppm_5_7657	0.046976	0.745768	-0.518557	0.298628	1.23492	0.063589	0.214805	0.50236	0.264302	0.608814	0.843952	0.121006	-0.101668	0.851014	-0.890848	0.160036	0.37162	0.200454	0.706334	0.030509	0.677095	0.274245	-0.420695	0.411457	0.079999	0.868087	0.044686	0.928186	-0.256716	0.264792	0.158073	0.515823	0.075708	0.880951	0.813075	0.198758	-0.718251	0.157245	0.008237	0.988152	0	0	pd1074	0	strain	0	strain	mix strain & pd1074	0
ppm_5_7911	0.059437	0.674188	-0.45634	0.372652	0.420101	0.479566	0.424959	0.185358	0.435052	0.402483	0.575955	0.286297	-0.164411	0.757086	-0.133591	0.807988	0.326462	0.23431	0.479275	0.130336	0.604032	0.323967	-0.13455	0.785971	-0.475659	0.329192	-0.033948	0.945997	-0.318551	0.153466	0.301972	0.217472	0.239022	0.631143	1.63423	0.023386	-0.227272	0.635045	-0.259958	0.596277	0	0	pd1074	0	strain	1	strain	mix strain & pd1074	1
ppm_5_8555	-0.055551	0.69249	-0.072103	0.882644	0.227852	0.698342	-0.032726	0.913545	0.167173	0.746452	0.047584	0.925602	-0.532612	0.350796	0.133791	0.810937	0.138542	0.608335	0.13999	0.650337	0.694698	0.25583	0.182817	0.712773	-0.999364	0.051491	-0.191102	0.702671	-0.32432	0.153962	0.088031	0.711294	-0.151611	0.761569	0.110416	0.849544	-0.206854	0.671523	0.082097	0.868553	0	0	pd1074	0	strain	0	strain	mix strain & pd1074	0
ppm_5_8695	-0.078657	0.574259	0.174333	0.721671	0.0444	0.93949	-0.120296	0.689426	0.040755	0.937531	-0.057365	0.911411	-0.541198	0.344657	0.094275	0.864142	0.027437	0.919177	0.006233	0.983976	0.285366	0.62884	0.097366	0.842236	-0.525707	0.280564	-0.614162	0.228743	-0.228259	0.307846	0.00967	0.967845	0.214916	0.683839	0.182754	0.755726	-0.375019	0.432702	0.053731	0.912897	0	0	pd1074	0	pd1074	0	strain	mix strain & pd1074	0
ppm_5_8818	-0.179001	0.204558	0.077506	0.874312	-0.237934	0.687547	-0.294217	0.337548	0.068387	0.895604	-0.321168	0.548371	-0.449591	0.434463	-0.023039	0.966873	-0.122329	0.655744	-0.154491	0.624627	0.146637	0.804174	-0.047869	0.921874	-0.473181	0.328277	-0.668538	0.192597	-0.282495	0.208751	-0.103415	0.668427	0.304092	0.565956	-0.196143	0.745659	-0.333806	0.483929	-0.271099	0.590207	0	0	pd1074	0	pd1074	0	pd1074	all pd1074 direction	0
ppm_5_8994	0.088207	0.536313	-0.551616	0.270385	0.430408	0.535424	-0.154758	0.61595	-0.15584	0.760239	-0.392909	0.450034	0.758696	0.179098	0.531272	0.345155	0.040756	0.884243	-0.12051	0.708804	-0.223376	0.710939	-0.222383	0.662162	0.320144	0.520889	0.541847	0.292652	0.239415	0.291587	-0.048895	0.840301	0.220147	0.663672	-0.837375	0.16894	0.507521	0.303489	0.264254	0.590579	0	0	strain	0	pd1074	0	pd1074	mix strain & pd1074	0
ppm_5_9173	-0.01612	0.909252	-0.420316	0.396134	0.330422	0.587312	-0.275027	0.366102	0.373737	0.468844	-0.06075	0.904847	-1.08303	0.062245	0.761063	0.18683	0.326188	0.2336	0.199503	0.521457	0.171425	0.77281	0.80797	0.116213	-0.278353	0.566943	-0.420127	0.405674	-0.406433	0.074806	0.152142	0.525102	0.264664	0.598892	-0.096283	0.868341	-0.618077	0.218537	0.185841	0.710733	0	0	pd1074	0	pd1074	0	pd1074	all pd1074 direction	0
ppm_5_9322	-0.234563	0.098804	-0.233468	0.642861	0.411022	0.491983	-0.435223	0.158281	0.25306	0.637629	-0.407603	0.439255	-0.729536	0.187553	0.651971	0.2548	0.197265	0.478444	0.056575	0.858999	0.341165	0.578338	-0.62507	0.214931	-0.514274	0.286639	-0.785649	0.139383	-0.432325	0.053785	-0.332685	0.173816	0.205949	0.67784	-0.820296	0.193389	-0.237549	0.618516	-0.511901	0.305634	0	0	pd1074	0	pd1074	0	pd1074	all pd1074 direction	0
ppm_5_9475	-0.218365	0.12653	0.120573	0.805093	-0.455834	0.498308	-0.439504	0.169051	-0.441794	0.417682	-1.09753	0.052726	-0.160387	0.765757	-0.24103	0.667956	-0.563092	0.052532	-0.68051	0.044883	-0.065001	0.911869	0.153303	0.754566	-0.141614	0.767242	0.19002	0.703266	-0.017688	0.937147	-0.212674	0.377348	-0.592906	0.244205	-1.12801	0.08742	0.389365	0.415128	-0.398554	0.456687	0	0	strain	0	pd1074	0	pd1074	mix strain & pd1074	0
ppm_5_962	-0.232137	0.103617	0.278044	0.571284	-0.278794	0.655095	-0.612636	0.053331	-0.070593	0.889899	-0.871763	0.113775	-0.917542	0.106612	0.742496	0.195787	-0.125765	0.653518	-0.397386	0.215761	0.156338	0.790712	-0.352843	0.475205	-0.594926	0.221716	-0.222236	0.654234	-0.334986	0.140782	-0.195076	0.420045	0.251632	0.633755	-0.949578	0.136223	-0.211542	0.664837	-0.378779	0.467454	0	0	pd1074	0	pd1074	0	pd1074	all pd1074 direction	0
ppm_5_9806	-0.230695	0.104142	-0.177665	0.722944	-0.245544	0.706374	-0.450272	0.153827	-0.579093	0.27768	-1.20393	0.037434	-0.433988	0.42129	0.454367	0.41356	-0.391812	0.173015	-0.701238	0.036908	-0.465411	0.44573	-0.262588	0.593851	-0.287909	0.548294	-0.222197	0.656164	-0.136913	0.537024	-0.228253	0.343836	0.448504	0.386791	-0.894082	0.145367	0.330481	0.48858	-0.188142	0.700673	0	0	strain	1	pd1074	0	pd1074	mix strain & pd1074	1
ppm_5_9989	-0.160228	0.257942	0.144468	0.767591	-0.384363	0.547834	-0.477006	0.127047	0.058345	0.908704	-0.715341	0.185077	-0.45845	0.395564	0.486733	0.382432	-0.123635	0.656251	-0.325419	0.309812	0.350456	0.554632	-0.240426	0.631715	-0.351008	0.461709	-0.265401	0.59458	-0.203213	0.363586	-0.137447	0.572059	0.351418	0.507429	-1.01724	0.10753	0.02808	0.953583	-0.454092	0.383921	0	0	strain	0	pd1074	0	pd1074	mix strain & pd1074	0
ppm_6_0133	-0.167743	0.24306	-0.333366	0.505179	-0.270899	0.733937	-0.334459	0.278599	-0.026076	0.959691	-0.608263	0.257917	-0.941624	0.100851	0.806914	0.162804	-0.018206	0.950171	-0.299039	0.375295	0.415351	0.491414	-0.322598	0.51848	-0.417374	0.385923	-0.425312	0.397148	-0.298491	0.183441	-0.118014	0.6287	0.676328	0.209777	-0.936338	0.128404	0.241742	0.612175	-0.242835	0.622275	0	0	strain	0	pd1074	0	pd1074	mix strain & pd1074	0
ppm_6_0247	-0.107119	0.448297	-0.181311	0.713708	-0.045259	0.939553	-0.272458	0.378639	-0.568941	0.282709	-0.48151	0.357729	-0.307493	0.565128	0.23023	0.685538	-0.244011	0.37689	-0.390401	0.216521	-0.031057	0.957814	-0.581947	0.27937	0.295925	0.535823	0.267522	0.590858	0.012099	0.95644	-0.145322	0.553651	0.394313	0.448077	-1.13392	0.072073	0.412608	0.393472	-0.240818	0.624466	0	0	strain	0	pd1074	0	pd1074	mix strain & pd1074	0
ppm_6_0329	-0.052932	0.707567	-0.116861	0.811321	0.376456	0.526304	0.179943	0.562993	-0.289371	0.573626	0.111842	0.828456	-0.397168	0.459809	0.548498	0.340419	0.153039	0.575485	0.037817	0.90308	0.356124	0.550326	-0.405071	0.413421	-0.532774	0.270261	-0.180064	0.716554	-0.202529	0.36247	-0.036876	0.880509	-0.394929	0.478343	0.83703	0.191117	-0.145512	0.767191	0.156746	0.749182	0	0	pd1074	0	strain	0	strain	mix strain & pd1074	0
ppm_6_0432	0.028335	0.840219	-0.099913	0.838172	-0.095249	0.880481	0.118151	0.700221	-0.546973	0.296031	-0.314129	0.556585	0.167265	0.756186	-0.099079	0.856237	-0.28221	0.309126	-0.345693	0.283009	-0.344488	0.560094	0.059996	0.90218	0.347899	0.467271	0.056428	0.912379	0.303432	0.173027	-0.058285	0.807507	-0.137501	0.789937	0.005906	0.992031	0.549312	0.257089	0.536697	0.28812	0	0	strain	0	pd1074	0	strain	mix strain & pd1074	0
ppm_6_055	-0.401331	0.005156	-1.19495	0.027789	-0.149915	0.822273	-0.168865	0.581699	-0.214971	0.683399	-0.013457	0.979625	-0.772794	0.175841	-0.221973	0.684892	-0.148624	0.595085	-0.122672	0.706158	-0.051098	0.930587	-0.069427	0.88693	-0.550129	0.255799	-0.200464	0.686136	-0.623861	0.007135	-0.348555	0.148427	-0.930594	0.091932	-0.61376	0.309166	-0.014834	0.975471	-0.774224	0.143108	0	0	pd1074	0	pd1074	0	pd1074	all pd1074 direction	0
ppm_6_0677	0.037587	0.791004	0.04174	0.932754	0.05944	0.920898	0.410995	0.183411	-0.124022	0.813229	0.682113	0.216066	-1.11156	0.058938	-0.04663	0.933781	0.140579	0.613838	0.2018	0.529481	0.157893	0.791004	-0.053179	0.913944	0.578839	0.252714	0.11807	0.811707	0.097268	0.669663	-0.103124	0.665379	-0.882448	0.092636	0.232936	0.689573	0.324327	0.503858	0.309404	0.530466	0	0	strain	0	strain	0	strain	all strain direction	0
ppm_6_0805	-0.146469	0.297588	0.240793	0.623696	-0.492436	0.421782	-0.142978	0.635278	-0.392532	0.451214	-0.158781	0.759541	-0.435249	0.433092	-0.439575	0.439024	-0.357809	0.194279	-0.332622	0.291401	-0.31158	0.597311	-0.024771	0.960503	-0.007449	0.987394	-0.146738	0.767944	-0.106564	0.637089	-0.034247	0.88507	0.29898	0.552923	-0.06748	0.907568	-0.181051	0.70642	-0.254418	0.64011	0	0	pd1074	0	pd1074	0	pd1074	all pd1074 direction	0
ppm_6_0917	-0.129372	0.364397	-1.19529	0.031544	0.178518	0.762406	-0.348107	0.25722	-0.839866	0.124719	-0.486872	0.349199	-0.192497	0.724845	0.33465	0.543277	-0.226436	0.410583	-0.413306	0.193304	0.317076	0.591975	-0.02909	0.953284	-0.307514	0.517744	-0.035211	0.94411	-0.292354	0.197893	0.139085	0.571508	1.34584	0.01754	-0.991951	0.112563	0.150035	0.754689	-0.11083	0.82338	0	0	strain	0	pd1074	0	pd1074	mix strain & pd1074	0
ppm_6_1059	-0.007808	0.9554	-0.282927	0.565603	-0.222526	0.728775	0.063538	0.833	-0.010572	0.983406	-0.403062	0.435785	-0.105469	0.842718	0.473255	0.394841	-0.042076	0.878185	-0.208045	0.509828	0.134598	0.818252	0.300286	0.544484	-0.234791	0.620159	-0.101731	0.836949	-0.16066	0.472022	0.187591	0.426066	0.164833	0.739133	0.529821	0.371833	0.158197	0.739071	-0.382743	0.474799	0	0	strain	0	pd1074	0	strain	mix strain & pd1074	0
ppm_6_1201	-0.016378	0.908844	-0.829443	0.114389	0.234419	0.690063	0.134953	0.657505	-0.397351	0.507764	0.555326	0.28889	-0.563601	0.300517	0.280297	0.609416	0.200213	0.476549	0.171663	0.600244	0.155461	0.790684	0.296178	0.547518	-0.240557	0.613262	-0.213181	0.667685	-0.359848	0.112549	0.21846	0.370824	1.02944	0.089859	0.020673	0.971571	-0.151007	0.75769	-0.103218	0.839301	0	0	pd1074	0	strain	0	strain	mix strain & pd1074	0
ppm_6_1298	-0.186394	0.190463	-0.567459	0.260901	0.004027	0.994621	-0.274671	0.364876	-0.354855	0.534935	-0.370582	0.472254	-0.365374	0.545454	0.34868	0.54064	-0.10978	0.695618	-0.256491	0.426252	-0.51199	0.426457	0.05241	0.91498	-0.199244	0.67846	-0.361902	0.479301	-0.239968	0.290831	-0.18263	0.448042	-0.084785	0.866089	-0.142422	0.807757	-0.280658	0.565101	0.148243	0.76177	0	0	pd1074	0	pd1074	0	pd1074	all pd1074 direction	0
ppm_6_1379	-0.138377	0.335568	0.340236	0.493385	-1.79986	0.024022	-0.033944	0.917257	-0.834997	0.127962	-1.72207	0.007735	0.382124	0.476569	-0.362631	0.518381	-1.03965	0.000773	-1.33433	0.000316	0.067997	0.90752	-0.28275	0.565063	-0.176048	0.7158	0.017207	0.97223	0.11579	0.601919	0.103155	0.664548	0.132194	0.793491	0.849126	0.171078	0.364407	0.445827	-0.290575	0.555364	0	0	strain	1	pd1074	0	strain	mix strain & pd1074	1
ppm_6_1473	-0.250364	0.084978	-0.066293	0.893983	0.535298	0.374932	-0.650164	0.041146	-0.316073	0.56681	-0.815992	0.131756	-1.07911	0.072749	0.01797	0.973666	-0.178703	0.522313	-0.248989	0.444197	0.409112	0.491567	0.196709	0.688141	-0.384209	0.441883	-0.67225	0.24949	-0.386374	0.096051	-0.14981	0.549482	0.136188	0.797252	-1.16105	0.067523	-0.189027	0.706316	-0.431731	0.401982	1	0	pd1074	0	pd1074	0	pd1074	all pd1074 direction	0
ppm_6_1613	-0.066003	0.644936	0.420591	0.396412	-0.061224	0.924224	-0.143379	0.644213	-0.197841	0.69865	-0.35931	0.485866	-0.477616	0.384865	0.613012	0.277567	-0.025398	0.92664	-0.225597	0.475496	0.464006	0.442343	-0.143921	0.772443	-0.493904	0.316827	-0.551586	0.27973	-0.1526	0.507782	-0.000537	0.998245	0.457487	0.365647	-0.165739	0.80427	0.053633	0.910661	-0.406365	0.483285	0	0	strain	0	pd1074	0	pd1074	mix strain & pd1074	0
ppm_6_1928	-0.209141	0.138646	-0.201681	0.681895	-0.226756	0.69976	-0.265462	0.401085	-0.545081	0.297359	-1.03692	0.07651	-0.560196	0.303271	-0.431464	0.438851	-0.556808	0.047355	-0.599436	0.065149	-0.157493	0.788713	-0.108916	0.824879	-0.076134	0.872078	-0.414491	0.408642	-0.277268	0.213341	0.124968	0.603142	0.987427	0.063573	0.442425	0.460689	-0.199753	0.678473	-0.430333	0.39806	0	0	pd1074	0	pd1074	0	strain	mix strain & pd1074	0
ppm_6_2239	-0.348408	0.014975	-0.829536	0.108748	-0.203576	0.738453	-0.168487	0.582046	-0.618032	0.253308	-0.241561	0.638335	-0.56289	0.31669	-0.618779	0.297801	-0.418548	0.13544	-0.361246	0.255865	-0.059094	0.922094	-0.150752	0.770956	0.012567	0.978898	-0.074871	0.8872	-0.290718	0.198528	-0.362727	0.140886	-0.700505	0.172271	-0.885651	0.151275	0.338472	0.484813	-0.58018	0.247817	0	0	strain	0	pd1074	0	pd1074	mix strain & pd1074	0
ppm_6_2376	-0.060713	0.676417	-0.184586	0.708111	-0.219146	0.742212	0.276853	0.393802	-1.82458	0.015363	-0.92273	0.106229	0.036149	0.94575	-0.352983	0.534021	-0.749738	0.016719	-0.923622	0.013972	0.044154	0.941737	-0.690934	0.173331	0.699932	0.156544	0.035327	0.943306	0.34886	0.123841	-0.114703	0.63025	-0.198344	0.689063	0.420659	0.476297	1.19494	0.02425	0.073046	0.881738	0	1	strain	0	pd1074	0	strain	mix strain & pd1074	1
ppm_6_2482	-0.145534	0.305342	-0.510497	0.33502	-0.136323	0.828716	0.217298	0.474379	-0.443975	0.396175	-0.378059	0.463148	0.018587	0.97226	-0.305338	0.57853	-0.332099	0.226766	-0.341014	0.282385	-0.257857	0.67018	-0.459905	0.358002	0.273916	0.584635	0.280942	0.573689	0.027851	0.903091	-0.194366	0.419526	-0.876635	0.095588	0.423832	0.470332	0.611213	0.211946	-0.347384	0.493107	0	0	strain	0	pd1074	0	strain	mix strain & pd1074	0
ppm_6_2605	-0.096103	0.493754	-0.02176	0.964559	-0.176589	0.771798	-0.172657	0.564714	-0.44237	0.40418	-0.415203	0.423211	-0.91779	0.105542	0.239642	0.661568	-0.209944	0.443706	-0.360356	0.255101	0.263578	0.654209	0.215716	0.661451	0.037308	0.936932	-0.001616	0.997474	-0.341745	0.127799	0.268344	0.261061	0.771225	0.135957	0.061091	0.916361	-0.125083	0.791926	-0.950883	0.070018	0	0	pd1074	0	pd1074	0	strain	mix strain & pd1074	0
ppm_6_3305	0.049972	0.725794	-0.536223	0.309828	-0.090892	0.876659	0.13656	0.655172	-0.156098	0.759236	0.074583	0.883371	0.2756	0.615025	-0.644718	0.263285	-0.184558	0.49532	-0.054349	0.859291	0.046113	0.93853	0.472306	0.38464	0.254905	0.601596	0.217807	0.668789	0.146603	0.520365	0.131988	0.593166	-0.141117	0.790512	0.033259	0.955638	0.267817	0.590898	0.410398	0.406938	0	0	strain	0	strain	0	strain	all strain direction	0
ppm_6_4036	0.07677	0.58547	0.107441	0.826172	-0.386713	0.514195	0.196008	0.511805	0.020882	0.967413	0.05568	0.913104	-0.12143	0.833814	-0.515759	0.35982	-0.177982	0.510561	-0.076712	0.80356	0.423024	0.497949	0.343667	0.487919	0.458294	0.356684	-0.006489	0.990032	0.268944	0.233107	0.05951	0.805334	-0.565533	0.265213	0.257984	0.65919	0.276633	0.560019	0.528348	0.29005	0	0	strain	0	strain	0	strain	all strain direction	0
ppm_6_4248	-0.397105	0.005513	-1.306	0.018416	-0.076308	0.896215	-0.423277	0.164336	-0.439942	0.402185	-0.619856	0.239924	-0.270037	0.651303	-0.775421	0.18726	-0.482472	0.081526	-0.398934	0.203909	-0.366252	0.538228	-0.445877	0.37478	-0.44346	0.355248	-0.93417	0.080451	-0.387847	0.093176	-0.342099	0.15746	0.095437	0.850779	-0.048363	0.934335	-0.512062	0.288468	0.463562	0.351701	0	0	pd1074	0	pd1074	0	pd1074	all pd1074 direction	0
ppm_6_4435	-0.288025	0.041745	0.052747	0.914035	-0.562316	0.367516	-0.74288	0.018236	-0.450632	0.394115	-0.994202	0.074035	-0.038161	0.944249	-0.281237	0.620558	-0.572259	0.043287	-0.66847	0.040704	-0.520731	0.405362	-0.089358	0.855036	0.202897	0.67123	-0.418634	0.405198	-0.100337	0.651106	-0.303606	0.208164	0.179175	0.721803	-1.00662	0.107939	-0.399377	0.406478	-0.3178	0.521413	1	0	pd1074	0	pd1074	0	pd1074	all pd1074 direction	0
ppm_6_4592	-0.25306	0.075671	-0.115984	0.814851	-0.355207	0.558955	-0.361192	0.236316	-0.863666	0.123485	-0.604065	0.256716	-1.28312	0.039686	0.679986	0.235491	-0.302518	0.285654	-0.620226	0.057057	-0.552478	0.392464	0.064398	0.895189	-0.081745	0.864087	-0.516976	0.310575	-0.245638	0.276838	-0.225729	0.348917	0.209294	0.67723	-0.589458	0.320875	-0.018591	0.968933	-0.144472	0.767744	0	0	pd1074	0	pd1074	0	pd1074	all pd1074 direction	0
ppm_6_4745	-0.373544	0.009103	-0.383306	0.440524	0.104347	0.86445	-0.777819	0.013782	-0.043381	0.932036	-0.557352	0.291045	-0.407186	0.45193	0.051407	0.929716	-0.132874	0.630912	-0.186429	0.552942	-0.89535	0.154901	-0.424765	0.394273	-0.956067	0.064337	-0.802481	0.123939	-0.516039	0.023773	-0.398506	0.105665	0.712154	0.16577	-0.948657	0.13552	-0.870764	0.083068	0.016353	0.973823	1	0	pd1074	0	pd1074	0	pd1074	all pd1074 direction	0
ppm_6_5095	-0.109831	0.4403	0.414094	0.405648	-0.214838	0.736935	-0.420224	0.183537	-0.491405	0.351401	-1.12527	0.058965	-0.053858	0.919229	0.717649	0.209269	-0.273941	0.344289	-0.616624	0.066483	0.295706	0.620931	-0.273036	0.586324	0.001543	0.9974	-0.592914	0.250933	-0.058407	0.792418	-0.056647	0.814554	0.546777	0.280808	-0.225863	0.708706	-0.094504	0.841742	-0.591789	0.248547	0	0	pd1074	0	pd1074	0	pd1074	all pd1074 direction	0
ppm_6_5332	-0.225617	0.120421	-0.34652	0.481988	-0.069792	0.917648	-0.178906	0.573114	-0.618568	0.247335	-1.08178	0.05919	-0.403172	0.455953	0.486478	0.384976	-0.340169	0.240143	-0.641994	0.057779	0.973381	0.13264	-0.600185	0.250132	0.40513	0.397083	-0.427312	0.394598	-0.139325	0.541486	-0.243544	0.326184	-0.359361	0.500121	-0.41286	0.49718	0.630827	0.197504	-1.36712	0.015648	0	0	strain	0	pd1074	0	pd1074	mix strain & pd1074	0
ppm_6_5513	-0.080704	0.580274	-0.239806	0.629059	-0.10613	0.872355	0.217488	0.497462	-0.792489	0.15556	-0.436407	0.399378	-0.140736	0.804863	0.113217	0.838229	-0.32421	0.251994	-0.47828	0.146159	0.82703	0.195581	-0.609647	0.236641	0.756033	0.127687	-0.554529	0.277699	0.254053	0.272731	-0.282829	0.260491	-0.481819	0.373447	-0.184148	0.776933	1.14954	0.028377	-0.291156	0.57017	0	1	strain	0	pd1074	0	pd1074	mix strain & pd1074	1
ppm_6_568	-0.094108	0.524778	-0.651204	0.197339	-0.202491	0.758582	0.413136	0.202742	-1.19127	0.03889	0.257176	0.64318	0.211411	0.705395	0.081205	0.884411	-0.251075	0.389246	-0.375572	0.272002	0.774339	0.214214	-0.750738	0.141376	0.450611	0.365393	-0.454366	0.479853	0.243271	0.292154	-0.38957	0.129271	-0.72814	0.1682	-0.476488	0.429172	1.25551	0.018692	0.052502	0.915435	0	1	strain	0	strain	0	pd1074	mix strain & pd1074	1
ppm_6_5809	0.038474	0.788231	-0.939387	0.073275	0.642474	0.302743	0.132023	0.667243	0.541749	0.316119	0.828434	0.126547	-0.306883	0.583736	-0.600376	0.288723	0.355488	0.208427	0.673078	0.03907	0.904319	0.150355	-0.25349	0.629475	0.072384	0.883069	0.354411	0.487481	-0.230154	0.311747	0.110641	0.649195	-0.325507	0.513785	0.155936	0.790978	-0.432992	0.368442	0.374466	0.451062	0	0	pd1074	0	strain	0	strain	mix strain & pd1074	0
ppm_6_591	-0.05434	0.700598	-0.513318	0.303853	0.062569	0.915248	0.080328	0.793937	-0.111802	0.827545	-0.413025	0.440611	0.395918	0.482413	-0.004377	0.993628	-0.125723	0.644065	-0.165423	0.597711	-1.13343	0.101456	-0.505046	0.313669	0.480267	0.330533	0.029105	0.953062	0.081931	0.717992	-0.15259	0.527608	0.362254	0.468227	0.064147	0.911994	0.509556	0.301073	-0.411519	0.407813	0	0	strain	0	pd1074	0	strain	mix strain & pd1074	0
ppm_6_6009	-0.034983	0.804917	-0.082043	0.873049	-0.765455	0.227298	0.116382	0.700153	-0.059961	0.908623	-0.374896	0.471	0.477935	0.376775	0.244098	0.682967	-0.223482	0.426721	-0.356386	0.26337	0.110405	0.850454	0.227555	0.648587	-0.262951	0.606955	-0.209741	0.673748	-0.006288	0.977908	0.067666	0.775234	-0.044737	0.929133	0.342343	0.560033	0.383111	0.424021	-0.527119	0.291923	0	0	strain	0	pd1074	0	strain	mix strain & pd1074	0
ppm_6_9554	-0.059542	0.676785	-0.004678	0.992351	-0.188253	0.752008	0.24436	0.42432	0.291339	0.5724	0.149405	0.772169	-0.136641	0.85006	-0.000464	0.99934	0.083141	0.75993	0.108887	0.726393	-0.487512	0.416098	-0.333122	0.500123	0.373053	0.434708	0.385988	0.445135	-0.030873	0.895893	-0.198765	0.405121	-0.647123	0.20651	0.064615	0.911791	0.465874	0.351767	-1.08652	0.042972	0	0	strain	0	strain	0	strain	all strain direction	0
ppm_6_9657	-0.047044	0.748117	0.179586	0.72032	0.175191	0.831666	0.349632	0.254391	-0.734695	0.18471	0.612315	0.254469	-0.226529	0.705136	0.021448	0.970603	0.004254	0.988669	-0.00194	0.995568	-0.656881	0.283353	-0.602851	0.243353	-0.100814	0.845454	0.436976	0.41541	0.068392	0.768565	-0.206988	0.394322	-0.102823	0.835196	-0.200457	0.73038	0.5198	0.286321	-0.164709	0.748149	0	0	strain	0	strain	0	pd1074	mix strain & pd1074	0
ppm_6_9755	0.281577	0.046405	0.082785	0.865393	0.199223	0.734562	0.414365	0.181439	0.306559	0.574451	0.302332	0.572946	0.939584	0.100611	0.3858	0.48774	0.301217	0.278138	0.273089	0.394346	0.531318	0.375964	0.020444	0.967065	0.722735	0.150831	0.057794	0.907857	0.396233	0.078513	0.136639	0.569224	-0.3184	0.52614	0.730435	0.245988	0.321701	0.499726	0.078766	0.873026	0	0	strain	0	strain	0	strain	all strain direction	0
ppm_7_0592	-0.016505	0.906686	-0.241161	0.626074	-0.25179	0.670156	-0.08536	0.777356	0.149474	0.769087	0.08538	0.869356	0.264503	0.643998	0.17454	0.74925	0.05501	0.838173	0.016578	0.957302	-0.289259	0.623928	-0.159265	0.748701	0.027053	0.95668	0.113881	0.81887	0.068615	0.764703	-0.164338	0.490249	-0.101441	0.843208	-0.522966	0.376459	0.055021	0.908095	0.327038	0.542983	0	0	strain	0	strain	0	pd1074	mix strain & pd1074	0
ppm_7_076	0.39547	0.005141	0.641518	0.206039	0.104914	0.860546	0.458401	0.135382	-0.341395	0.520721	0.170059	0.741968	0.665815	0.233694	-0.020595	0.970121	-0.025724	0.924982	-0.027405	0.930627	0.063531	0.91347	0.898807	0.084225	0.430479	0.37086	0.638689	0.211757	0.502064	0.025959	0.604226	0.012757	0.619351	0.226342	0.715808	0.236518	0.549707	0.264068	0.271783	0.580333	0	0	strain	0	strain	0	strain	all strain direction	0
ppm_7_0877	-0.188858	0.18578	-0.498315	0.321181	0.178438	0.787733	0.203542	0.502335	0.116867	0.819015	0.394354	0.457912	0.247853	0.657399	-0.124148	0.819924	0.140915	0.611188	0.233235	0.468663	-0.900259	0.203555	-0.961105	0.067135	0.286306	0.549148	-0.557651	0.27169	-0.030325	0.892634	-0.645945	0.009194	-0.639436	0.210006	-0.205011	0.72658	0.319773	0.501906	-0.540004	0.288897	0	0	strain	0	strain	0	pd1074	mix strain & pd1074	0
ppm_7_0975	-0.026521	0.849056	0.224389	0.655183	-0.52365	0.38493	-0.049243	0.869007	0.024763	0.961128	-0.311931	0.543145	-0.197702	0.713011	-0.300182	0.589941	-0.256306	0.343669	-0.242743	0.433142	-0.044854	0.938884	0.458999	0.356807	-0.476331	0.327403	0.100519	0.844545	-0.064335	0.772897	0.193318	0.415662	0.336708	0.499717	-0.009146	0.987461	0.147859	0.754744	-0.036269	0.942115	0	0	strain	0	pd1074	0	pd1074	mix strain & pd1074	0
ppm_7_1226	-0.096301	0.497225	0.107194	0.826319	-0.55518	0.373796	-0.123841	0.686025	-0.784575	0.145336	-0.541851	0.301279	0.319334	0.561711	-0.336841	0.559332	-0.56196	0.045599	-0.632039	0.049594	-0.723021	0.238291	0.212459	0.664914	0.022479	0.961972	0.511584	0.35529	0.182577	0.411789	-0.081021	0.739594	-0.13968	0.7832	-0.505906	0.391486	0.507284	0.301566	-0.004702	0.992432	0	0	strain	0	pd1074	0	pd1074	mix strain & pd1074	0
ppm_7_1376	0.195111	0.172064	0.516947	0.307681	0.537292	0.372518	0.316064	0.299239	0.914788	0.099491	0.496569	0.346996	0.555884	0.366492	-0.180079	0.750664	0.446282	0.111768	0.649776	0.044261	-0.611745	0.312245	-0.098129	0.840827	0.146433	0.761501	0.125588	0.809164	0.296653	0.193007	-0.106904	0.659054	0.082574	0.877806	-0.166477	0.774857	0.498959	0.303746	-0.123712	0.80038	0	0	strain	0	strain	0	pd1074	mix strain & pd1074	0
ppm_7_212	0.274151	0.053676	0.515008	0.310061	0.734508	0.262664	0.332845	0.275337	-0.06409	0.899699	0.243353	0.635079	-0.079625	0.890928	-0.616519	0.274805	0.03437	0.900871	0.238664	0.450492	-0.222403	0.711473	0.161229	0.742672	0.373129	0.434314	0.484186	0.338164	0.347864	0.123789	0.375588	0.12344	0.84694	0.117917	0.573142	0.356448	0.268074	0.576124	0.562368	0.261638	0	0	strain	0	strain	0	strain	all strain direction	0
ppm_7_3046	-0.141088	0.321023	-0.520389	0.299172	-0.217297	0.721195	0.053113	0.860396	0.075382	0.88214	0.363162	0.488247	-0.133793	0.804036	-0.657856	0.263058	-0.066841	0.808826	0.10074	0.747562	-0.70057	0.271422	-0.980382	0.06297	0.340919	0.476962	0.904802	0.090598	0.007537	0.973008	-0.385844	0.120266	-0.694916	0.175612	-0.535158	0.365802	0.176407	0.709296	0.105113	0.835171	0	0	strain	0	strain	0	pd1074	mix strain & pd1074	0
ppm_7_3573	0.076999	0.585441	-0.415814	0.400849	-0.017409	0.976301	0.04619	0.87788	0.090691	0.860995	-0.02859	0.955463	-0.530789	0.330048	0.728085	0.207014	0.175724	0.519135	0.017054	0.956023	-0.17254	0.793338	0.271792	0.58026	0.394506	0.40991	0.300584	0.580074	-0.083536	0.706496	0.194874	0.429977	0.248745	0.633915	0.185577	0.751839	0.018734	0.968844	-0.003735	0.993922	0	0	strain	0	pd1074	0	strain	mix strain & pd1074	0
ppm_7_3892	0.18466	0.188217	0.251286	0.613204	0.553097	0.362657	0.243645	0.423919	0.360487	0.492155	0.115022	0.826549	0.663401	0.22803	0.029395	0.958528	0.253197	0.359473	0.323457	0.307126	-0.625716	0.304031	-0.236556	0.630912	0.18767	0.691897	-0.258036	0.605091	0.310844	0.162076	-0.013079	0.956429	0.433391	0.392939	0.656177	0.278715	0.094816	0.842051	0.455714	0.361706	0	0	strain	0	strain	0	strain	all strain direction	0
ppm_7_4394	0.134971	0.331435	0.103258	0.833881	0.28878	0.624019	0.18473	0.536439	0.014877	0.976638	-0.040185	0.937197	0.515134	0.351722	-0.145734	0.791663	0.018461	0.945157	0.069352	0.821363	-0.019203	0.975028	-0.09961	0.839798	0.269817	0.571779	0.178086	0.720122	0.277129	0.214558	0.065819	0.781024	0.002042	0.99671	0.308749	0.596851	0.298015	0.530964	0.245783	0.629525	0	0	strain	0	pd1074	0	strain	mix strain & pd1074	0
ppm_7_4752	0.146154	0.30117	0.09517	0.845564	0.354	0.549674	0.35353	0.253312	-0.553601	0.298365	0.146628	0.777152	0.985545	0.085466	-0.035888	0.94783	-0.038369	0.888156	-0.039185	0.900841	0.29207	0.620136	-0.594241	0.25225	0.270426	0.571413	0.43094	0.400676	0.229406	0.308362	0.195735	0.421122	0.170491	0.735293	0.920889	0.140284	0.188699	0.700663	-0.213556	0.671134	0	0	strain	0	strain	0	strain	all strain direction	0
ppm_7_5177	0.136522	0.338081	-0.298007	0.546001	-0.423599	0.499918	0.430824	0.159065	0.204264	0.688869	0.000498	0.99922	0.517058	0.34289	-0.477179	0.412675	-0.128568	0.640726	-0.028121	0.928336	0.753838	0.222855	-0.172661	0.724267	0.840463	0.093664	0.561412	0.302492	0.24574	0.277433	0.218766	0.373802	-0.547595	0.288815	0.966722	0.118114	0.491554	0.312538	-0.293642	0.563748	0	0	strain	0	strain	0	strain	all strain direction	0
ppm_7_5593	0.024359	0.86588	0.225379	0.645864	0.591304	0.35489	0.115791	0.728282	0.514356	0.342024	-0.116455	0.838969	-0.08147	0.878928	-0.123021	0.825501	0.202436	0.481009	0.319817	0.339881	0.123692	0.836606	-0.496956	0.318543	-0.20739	0.661629	0.590164	0.248015	-0.156053	0.480258	0.123322	0.627349	-0.667004	0.231136	2.11672	0.006823	-0.476662	0.321629	-0.2135	0.668173	0	0	pd1074	0	pd1074	1	strain	mix strain & pd1074	1
ppm_7_6117	-0.070399	0.624914	-0.401488	0.418914	0.080004	0.891974	0.1719	0.572698	0.425138	0.413438	0.009951	0.984772	-0.521531	0.344505	-0.168373	0.765997	0.098196	0.719397	0.17936	0.565593	-0.331928	0.587931	-0.149579	0.76559	0.000527	0.999211	0.21276	0.728794	-0.266926	0.24112	0.02815	0.911592	-0.333613	0.523883	0.9829	0.112024	-0.168714	0.721172	-0.266596	0.596093	0	0	pd1074	0	strain	0	strain	mix strain & pd1074	0
ppm_7_6424	0.081991	0.562265	-0.577489	0.254957	0.093613	0.873067	0.229928	0.448193	-0.031572	0.952266	0.334349	0.515584	1.01565	0.079065	-0.062197	0.909204	0.088958	0.742402	0.138348	0.657208	0.362934	0.551592	0.156303	0.765356	0.150142	0.750722	-0.368491	0.4745	0.074775	0.738228	0.084995	0.73129	0.098715	0.851467	0.333194	0.589495	0.081233	0.863537	-0.080684	0.869497	0	0	strain	0	strain	0	strain	all strain direction	0
ppm_7_6668	0.388694	0.006828	0.52831	0.316666	-0.339236	0.56603	0.63445	0.046655	0.661661	0.213579	0.107804	0.83737	0.967384	0.100238	-0.391333	0.489872	0.041078	0.881656	0.175428	0.578667	0.267325	0.649654	0.603996	0.229486	-0.298563	0.529944	1.07609	0.048566	0.411538	0.072079	0.643603	0.009586	0.130607	0.795821	1.51544	0.02927	0.655329	0.182498	0.43854	0.377014	1	0	strain	0	strain	1	strain	all strain direction	1
ppm_7_6881	0.186003	0.190105	0.261001	0.596289	0.787328	0.205825	0.276421	0.377799	0.415908	0.421137	0.40982	0.441849	0.502714	0.361738	-0.47185	0.398344	0.269786	0.329784	0.511143	0.108761	0.151608	0.801411	0.067974	0.890163	-0.487904	0.327176	0.136093	0.784411	0.039189	0.862173	0.291499	0.230114	0.577781	0.259823	0.672183	0.316094	-0.028064	0.952877	0.035039	0.945923	0	0	pd1074	0	strain	0	strain	mix strain & pd1074	0
ppm_7_6983	0.234544	0.094914	-0.171094	0.726729	-0.091529	0.875635	0.390673	0.200587	-0.029775	0.953713	0.353631	0.508381	0.822882	0.142091	0.029853	0.956328	0.070404	0.79524	0.083754	0.788873	0.656585	0.281274	0.272678	0.581089	0.516426	0.285406	0.538506	0.310078	0.389049	0.08172	0.184038	0.446758	-0.665637	0.193555	0.302142	0.604735	0.481217	0.31832	0.392696	0.427281	0	0	strain	0	strain	0	strain	all strain direction	0
ppm_7_7219	-0.001122	0.993617	-0.061407	0.899884	-0.115527	0.843616	-0.01641	0.957396	0.176184	0.732686	-0.413518	0.447289	0.392543	0.465344	-0.155977	0.776465	-0.118828	0.663988	-0.106581	0.735435	0.305367	0.604581	0.3347	0.497057	-0.508018	0.30557	0.366684	0.484907	-0.153132	0.49346	0.26253	0.272133	-0.079501	0.873865	0.458286	0.43597	-0.023442	0.961088	-0.505763	0.31517	0	0	pd1074	0	pd1074	0	strain	mix strain & pd1074	0
ppm_7_7403	-0.065128	0.645635	0.014746	0.976062	-0.231005	0.705667	0.22085	0.465603	-0.058789	0.907964	0.128	0.803265	-0.382496	0.496665	-0.90785	0.136752	-0.215056	0.437851	-0.034853	0.910818	-0.15482	0.811003	-0.014568	0.976199	0.3606	0.450351	0.678438	0.186541	-0.050932	0.818708	0.035195	0.886033	-0.956095	0.071031	0.699015	0.255318	0.016667	0.971862	-0.376104	0.446735	0	0	strain	0	strain	0	strain	all strain direction	0
ppm_7_7598	0.151771	0.284156	-0.364152	0.461753	0.891231	0.156832	0.118837	0.700401	0.121931	0.811205	0.554077	0.294795	0.70089	0.214374	0.391912	0.508082	0.454757	0.103894	0.472793	0.136127	0.035631	0.951431	-0.1751	0.725523	-0.161988	0.743308	0.760916	0.144011	-0.103206	0.64758	0.2166	0.366362	-0.05149	0.918132	0.636042	0.289096	-0.605692	0.218313	0.102231	0.834478	0	0	pd1074	0	strain	0	strain	mix strain & pd1074	0
ppm_7_7772	0.150001	0.296599	0.591847	0.23848	0.395486	0.506447	0.051157	0.874219	-0.61504	0.245856	0.495252	0.415906	0.629319	0.255424	0.038542	0.943561	0.031548	0.911349	0.02895	0.930483	-0.00629	0.992269	-0.268921	0.59166	0.69509	0.166242	0.529767	0.297084	0.367762	0.109214	-0.006255	0.97943	-0.601955	0.236358	0.433299	0.460726	-0.528373	0.291905	0.506014	0.324525	0	0	pd1074	0	strain	0	strain	mix strain & pd1074	0
ppm_7_7906	-0.007098	0.961551	-0.496106	0.319508	-0.42205	0.490573	0.089585	0.776408	0.109425	0.8527	-0.899408	0.102434	0.041538	0.938136	-0.425385	0.521469	-0.426666	0.154875	-0.426995	0.20413	0.006484	0.99206	0.031751	0.948568	1.02869	0.045972	0.668401	0.193937	0.064358	0.781131	0.19645	0.426715	-0.14714	0.787942	0.374513	0.533236	0.709953	0.156404	-1.08212	0.046913	0	0	strain	0	pd1074	0	strain	mix strain & pd1074	0
ppm_7_8055	0.305355	0.035285	-0.127326	0.811849	1.34355	0.047706	0.11245	0.715047	1.17529	0.053788	0.604746	0.276116	-0.144412	0.78721	0.636007	0.262248	0.893463	0.002771	0.99213	0.004729	0.175495	0.790429	0.197943	0.690562	0.232422	0.648145	0.297872	0.550595	0.17097	0.456983	0.072258	0.763216	-0.05531	0.910849	-0.312603	0.592501	0.032141	0.946454	0.847156	0.102384	0	0	strain	0	strain	0	pd1074	mix strain & pd1074	0
ppm_7_8477	-0.016638	0.907146	-0.761356	0.138036	1.14872	0.079274	-0.099603	0.740837	0.253972	0.628216	0.26902	0.600722	0.903475	0.110832	-0.285237	0.611715	0.287826	0.300845	0.473903	0.138855	0.273492	0.648243	-0.625387	0.221994	0.237076	0.617521	0.482906	0.340655	-0.10811	0.632144	-0.145461	0.55322	-0.481691	0.379229	-0.382257	0.522818	-0.235702	0.619143	-0.537001	0.294309	0	0	pd1074	0	strain	0	pd1074	mix strain & pd1074	0
ppm_7_8741	0.097287	0.502273	0.069787	0.901528	-0.368766	0.560397	0.179983	0.56545	-0.132913	0.797875	0.520694	0.354823	-0.0313	0.953526	-0.327303	0.576591	-0.058755	0.836916	0.024717	0.939711	0.316826	0.616757	0.289421	0.579785	0.142613	0.765309	0.150319	0.768781	0.101241	0.65539	0.213249	0.395841	0.054302	0.921276	0.303011	0.627717	-0.130578	0.78228	0.458539	0.36143	0	0	pd1074	0	strain	0	strain	mix strain & pd1074	0
ppm_7_8877	0.058255	0.678887	0.382378	0.439171	0.492538	0.418007	0.165136	0.58508	-0.456642	0.393743	-0.032698	0.949597	0.029271	0.961816	-0.419558	0.448714	-0.132772	0.629668	-0.038607	0.903174	-0.078072	0.893804	0.409894	0.43331	-0.101634	0.829535	0.006533	0.989463	0.109423	0.627102	0.14411	0.545469	0.137361	0.783325	0.235516	0.686969	0.290149	0.548972	-0.064038	0.895718	0	0	strain	0	pd1074	0	strain	mix strain & pd1074	0
ppm_7_9141	0.180213	0.204266	0.098771	0.843818	0.557264	0.354631	0.225954	0.469413	0.214449	0.680805	1.07631	0.064557	-0.570967	0.296065	-0.110982	0.840995	0.405993	0.148654	0.585943	0.072606	0.263599	0.660654	0.979974	0.062487	-0.142757	0.763225	-0.210267	0.675846	-0.048914	0.826747	0.28234	0.245147	0.269729	0.602179	0.11718	0.842693	-0.269289	0.570698	0.622132	0.224691	0	0	pd1074	0	strain	0	strain	mix strain & pd1074	0
ppm_7_9267	-0.041215	0.776731	0.156761	0.75924	0.007896	0.99026	-0.37508	0.239977	-1.12804	0.050301	-0.438045	0.483353	0.34618	0.518104	-0.274539	0.619012	-0.480327	0.10729	-0.565123	0.110812	-0.477257	0.425187	0.308192	0.543556	0.399225	0.408882	0.489818	0.378149	-0.017799	0.936801	0.233884	0.345696	1.06893	0.046966	-0.464361	0.43009	-0.27913	0.559698	-0.68068	0.179381	0	0	pd1074	0	pd1074	0	pd1074	all pd1074 direction	0
ppm_7_9379	-0.029998	0.836966	0.42117	0.419728	-0.185392	0.790704	-0.569767	0.070507	-0.714809	0.183975	-1.035	0.080645	0.006646	0.990173	0.064117	0.920334	-0.523085	0.08581	-0.694128	0.044841	-0.307416	0.60335	0.444233	0.370879	-0.267333	0.579729	0.382128	0.471994	-0.035994	0.874376	0.290131	0.231946	0.888087	0.093058	-0.179872	0.757694	-0.528135	0.274237	0.31765	0.546019	0	0	pd1074	0	pd1074	0	pd1074	all pd1074 direction	0
ppm_7_9489	0.293256	0.048091	0.516971	0.317693	0.683223	0.390995	-0.162283	0.59856	0.254079	0.661988	-0.027776	0.959934	0.73232	0.193864	-0.31618	0.570689	0.065441	0.827989	0.222637	0.533868	0.360067	0.569436	0.506555	0.353562	0.148066	0.75903	0.087047	0.861803	0.331325	0.149427	0.408988	0.107651	1.29487	0.031045	-0.073189	0.90165	-0.319923	0.502053	0.837841	0.125025	0	0	pd1074	0	pd1074	0	pd1074	all pd1074 direction	0
ppm_7_9603	-0.158019	0.267192	-0.692553	0.172121	-0.306433	0.609421	-0.065473	0.828401	-1.02119	0.07546	-0.12701	0.805286	0.368841	0.491695	-0.585695	0.305168	-0.492003	0.080229	-0.462016	0.152778	-0.674725	0.285341	0.211392	0.682569	-0.416946	0.387617	-0.283904	0.569136	-0.060701	0.787289	-0.021975	0.928016	0.192733	0.704668	0.335143	0.577576	-0.262811	0.580101	0.861743	0.098616	0	0	pd1074	0	pd1074	0	strain	mix strain & pd1074	0
ppm_7_9776	-0.074568	0.59191	0.163572	0.745409	-0.171855	0.770081	-0.352004	0.242592	0.063306	0.900982	-0.173346	0.733711	0.167699	0.752439	-0.2256	0.681585	-0.11976	0.655072	-0.086753	0.777533	-0.195593	0.743434	0.215805	0.664596	-0.596299	0.220502	-0.052046	0.916838	-0.080152	0.71962	-0.032737	0.890424	0.224405	0.651468	-0.573339	0.337724	-0.367844	0.441769	0.321281	0.521279	0	0	pd1074	0	pd1074	0	pd1074	all pd1074 direction	0
ppm_7_9979	-0.197626	0.158971	-0.396976	0.422243	0.077469	0.895573	-0.216244	0.484249	0.018336	0.97318	0.442826	0.406345	-0.01728	0.974083	-0.163848	0.768737	0.10127	0.715336	0.188846	0.555437	-0.455086	0.447195	-0.259553	0.598989	-0.374884	0.43473	-0.380829	0.448596	-0.285514	0.198435	-0.31696	0.184341	0.126628	0.798114	-0.85673	0.166531	-0.365377	0.446563	-0.224787	0.653618	0	0	pd1074	0	strain	0	pd1074	mix strain & pd1074	0
ppm_8_0112	-0.351665	0.013685	0.096584	0.843548	-0.336083	0.569383	-0.681431	0.03698	-0.480566	0.355591	-1.44121	0.03309	0.405323	0.455093	-1.29279	0.039392	-0.81269	0.006328	-0.673325	0.046432	-0.407994	0.49233	0.13769	0.778162	-0.45934	0.351493	-0.516529	0.308858	-0.240778	0.282604	-0.184794	0.433681	-2.7e-05	0.999956	-0.248492	0.66956	-0.590712	0.224118	-0.54667	0.274624	1	0	pd1074	1	pd1074	0	pd1074	all pd1074 direction	1
ppm_8_0195	-0.309275	0.030393	-0.47919	0.339671	-0.172434	0.768603	-0.42136	0.181136	-0.226022	0.658454	-0.740485	0.175249	0.175263	0.741837	-0.626312	0.27401	-0.438317	0.112125	-0.381468	0.225683	-0.237894	0.688672	-0.026659	0.956456	-0.189929	0.699176	-0.458278	0.371709	-0.278187	0.22928	-0.244416	0.310931	0.297265	0.55161	-1.22203	0.061317	0.251929	0.598164	-1.59152	0.009482	0	0	strain	0	pd1074	0	pd1074	mix strain & pd1074	0
ppm_8_0311	0.250646	0.078841	0.30175	0.539434	0.552163	0.376932	-0.159364	0.599402	0.444838	0.390716	0.128321	0.807809	-0.196743	0.712464	0.691423	0.241907	0.432576	0.122564	0.357506	0.261198	-0.034985	0.954925	0.490795	0.327265	0.097007	0.837132	-0.480646	0.345768	0.176816	0.435658	0.198657	0.412954	0.940606	0.075472	3.9e-05	0.999946	-0.509949	0.290337	1.54396	0.007463	0	0	pd1074	0	strain	0	strain	mix strain & pd1074	0
ppm_8_0449	-0.085515	0.546991	0.769279	0.146975	0.207038	0.741585	-0.230653	0.446696	-0.067023	0.895563	-0.201546	0.693108	-0.086118	0.87561	-1.43035	0.026612	-0.312576	0.267019	-0.04944	0.874495	-0.481585	0.421534	0.314129	0.52623	-0.320351	0.503477	0.069416	0.890115	0.105591	0.641804	-0.13362	0.575259	-0.298183	0.554063	-0.490422	0.409387	-0.082911	0.864758	0.339371	0.499005	0	0	pd1074	0	pd1074	0	pd1074	all pd1074 direction	0
ppm_8_0618	0.391027	0.007341	1.21513	0.028043	0.054924	0.928167	0.174764	0.567718	0.765062	0.156681	0.496623	0.347006	0.22278	0.714454	-0.110502	0.840404	0.321131	0.246413	0.468806	0.14412	0.034475	0.95306	1.28613	0.023677	-0.15671	0.741169	-0.143517	0.785821	0.512495	0.030614	0.313711	0.206954	0.60323	0.243961	-0.258741	0.661851	0.194662	0.688283	1.40626	0.012678	0	0	strain	0	strain	0	pd1074	mix strain & pd1074	0
ppm_8_0861	-0.224888	0.127779	0.011291	0.98182	0.086766	0.899957	-0.454419	0.153464	-0.405598	0.480035	-0.443352	0.44226	-0.154498	0.774155	-1.16514	0.080683	-0.481384	0.120876	-0.292478	0.404167	-0.851657	0.172412	1.07674	0.049516	-0.465267	0.337743	-0.730801	0.163682	-0.188152	0.403922	-0.10208	0.684934	-0.151478	0.783254	0.048624	0.933173	-0.847642	0.094598	0.511344	0.30517	0	0	pd1074	0	pd1074	0	strain	mix strain & pd1074	0
ppm_8_1053	-0.06647	0.634178	-0.051191	0.919546	-0.507914	0.399397	-0.093022	0.757283	0.033624	0.947788	0.238561	0.644522	0.163572	0.758435	-0.351977	0.52316	-0.113169	0.676685	-0.036775	0.90611	0.39308	0.516689	-0.394708	0.429064	0.002082	0.996479	0.113614	0.818369	-0.092461	0.678174	-0.000449	0.998498	0.387512	0.445247	-0.516033	0.385204	-0.102536	0.828455	-0.477175	0.355028	0	0	pd1074	0	strain	0	pd1074	mix strain & pd1074	0
ppm_8_1143	0.014914	0.918079	1.20759	0.0599	-0.133837	0.823631	-0.099913	0.745466	-0.654844	0.216261	0.013384	0.97916	-0.518228	0.339767	-0.563896	0.3149	-0.333682	0.223209	-0.261627	0.40459	0.119945	0.849763	0.910242	0.082709	-0.461329	0.336844	-0.339724	0.502496	-0.023963	0.920103	0.333562	0.172655	0.297407	0.554477	0.772515	0.200909	-0.804627	0.107307	1.08025	0.047688	0	0	pd1074	0	strain	0	strain	mix strain & pd1074	0
ppm_8_123	0.277726	0.049846	1.27859	0.024132	0.558673	0.354013	0.073506	0.807743	0.149088	0.773544	-0.410474	0.432823	0.095926	0.863002	-0.065704	0.904085	0.027653	0.919094	0.058656	0.851914	0.084143	0.891288	0.058004	0.905863	-0.011301	0.981044	0.685772	0.191674	0.373255	0.101588	0.367355	0.128305	0.704523	0.170088	0.230821	0.69292	0.371808	0.436448	0.321308	0.515699	0	0	strain	0	pd1074	0	strain	mix strain & pd1074	0
ppm_8_1358	0.163219	0.247841	-0.168123	0.739979	0.682763	0.26465	0.061014	0.84557	0.228515	0.655153	0.007671	0.989137	0.628969	0.253671	-0.144538	0.791583	0.172267	0.53481	0.282127	0.381076	-0.426052	0.477945	-0.037608	0.94083	0.406527	0.405505	-0.003519	0.994318	0.164119	0.464565	0.155392	0.51821	0.546304	0.280006	0.724774	0.241469	-0.292501	0.538191	0.354385	0.47563	0	0	pd1074	0	strain	0	strain	mix strain & pd1074	0
ppm_8_1507	0.078726	0.579755	0.956045	0.070667	-0.127648	0.836732	-0.071779	0.811929	0.078436	0.879267	0.061454	0.906597	-0.318378	0.556537	-0.329305	0.571667	-0.060682	0.827127	0.018546	0.953229	-0.078303	0.900238	0.798886	0.126116	-0.293893	0.539221	-0.422573	0.404444	0.055922	0.803376	0.213918	0.382022	0.78364	0.130687	-0.148975	0.80115	-0.130872	0.78166	0.162118	0.746139	0	0	pd1074	0	strain	0	pd1074	mix strain & pd1074	0
ppm_8_1789	0.138849	0.322994	0.702692	0.16955	0.045604	0.940846	-0.093885	0.756836	0.072607	0.886989	-0.15044	0.768663	0.259992	0.626499	-0.53382	0.344568	-0.13766	0.613839	-0.017097	0.956238	-0.116794	0.844324	0.482538	0.337974	0.057199	0.904523	-0.105467	0.831324	0.183216	0.415468	0.3013	0.207837	0.606199	0.236305	0.643902	0.280419	-0.531368	0.273618	0.535375	0.297537	0	0	pd1074	0	pd1074	0	strain	mix strain & pd1074	0
ppm_8_2053	-0.061855	0.664118	0.823783	0.117001	-0.438658	0.461134	0.053485	0.863129	0.193536	0.704296	-0.202946	0.700637	-0.334995	0.531474	-0.22562	0.680888	-0.145209	0.59258	-0.119162	0.702731	0.242095	0.698389	-0.064739	0.901698	-0.260344	0.588764	-0.420474	0.409645	-0.005156	0.981867	-0.060004	0.808746	-0.727591	0.157818	1.22061	0.055761	-0.394519	0.410917	0.251662	0.629907	0	0	pd1074	0	pd1074	0	strain	mix strain & pd1074	0
ppm_8_2145	0.092371	0.516118	1.00423	0.060166	0.410889	0.490086	0.041871	0.889831	0.103906	0.838234	0.274083	0.596034	-0.154111	0.785211	-0.517095	0.36914	0.076338	0.779591	0.248085	0.423177	0.027267	0.964643	-0.066359	0.902648	-0.21227	0.657123	-0.168241	0.738587	0.201404	0.377751	-0.019299	0.936955	0.069087	0.889839	0.07618	0.898517	-0.177385	0.709814	0.671528	0.191917	0	0	pd1074	0	strain	0	strain	mix strain & pd1074	0
ppm_8_2237	0.183708	0.1911	0.670415	0.185876	0.493968	0.412177	0.354667	0.243477	0.209768	0.689328	0.249028	0.627036	0.537183	0.323342	0.01668	0.975699	0.231116	0.395258	0.301259	0.336091	-0.142838	0.807885	0.346232	0.526024	-0.22369	0.637229	-0.282124	0.574368	0.195913	0.376234	0.130431	0.593877	-0.049375	0.921505	1.09218	0.083238	0.031208	0.947264	0.101312	0.835723	0	0	strain	0	strain	0	strain	all strain direction	0
ppm_8_4744	-0.088749	0.528477	0.059814	0.903413	0.181531	0.75714	0.197957	0.516764	-0.30445	0.553308	0.235458	0.665262	-0.516833	0.358935	-0.882906	0.170453	-0.157099	0.578903	0.016636	0.957899	-0.037563	0.948941	0.23615	0.630614	-0.311203	0.517349	-0.578773	0.255003	-0.151301	0.497152	0.029773	0.899968	0.110383	0.824527	0.50659	0.390756	-0.028039	0.952676	-0.047299	0.92404	0	0	pd1074	0	strain	0	strain	mix strain & pd1074	0
ppm_8_7266	-0.064058	0.646059	-0.157764	0.747127	-0.439363	0.46055	0.019601	0.948025	0.083507	0.869997	0.071953	0.889003	0.343364	0.523927	-0.054278	0.922604	-0.060305	0.823828	-0.062157	0.840944	-0.103658	0.862793	0.368049	0.465308	-0.153633	0.75063	-0.020108	0.967624	-0.058322	0.792315	-0.073725	0.758532	-0.483224	0.347417	-0.189334	0.750702	0.106925	0.820918	-0.383637	0.442933	0	0	strain	0	strain	0	pd1074	mix strain & pd1074	0
ppm_8_7716	0.157113	0.271193	0.440105	0.375248	-0.147814	0.801297	0.050193	0.869385	0.291468	0.596662	0.150488	0.767923	0.213165	0.69162	-0.32694	0.556282	0.003928	0.988579	0.110652	0.725871	-0.011977	0.985152	0.97704	0.065064	-0.371458	0.452126	-0.352299	0.496925	0.116723	0.601064	0.338293	0.180093	0.784226	0.137099	0.144751	0.822233	-0.086775	0.854293	0.435403	0.385688	0	0	pd1074	0	strain	0	strain	mix strain & pd1074	0
ppm_8_8174	-0.036307	0.800907	0.450316	0.368674	0.892226	0.176222	-0.245833	0.42497	0.040343	0.937373	-0.003057	0.995246	-1.31938	0.028733	0.027755	0.960968	0.175243	0.527513	0.221613	0.48586	0.45975	0.474752	0.618812	0.219223	-0.902952	0.080964	-0.442451	0.38569	-0.414068	0.075395	0.214571	0.379075	0.338224	0.514363	0.172925	0.768968	-0.799228	0.116861	0.15655	0.750621	0	0	pd1074	0	pd1074	0	strain	mix strain & pd1074	0
ppm_9_3333	-0.008048	0.954575	-0.768404	0.135591	0.424635	0.557205	-0.04419	0.883213	0.247018	0.628942	0.385715	0.455726	0.29424	0.581753	0.143561	0.799552	0.289412	0.304161	0.33756	0.298719	0.552305	0.358708	-0.418602	0.404236	0.360388	0.450317	-0.48647	0.336601	-0.074036	0.740894	-0.146794	0.538712	-0.107454	0.831204	-0.039403	0.94586	-0.417867	0.383988	0.157998	0.753708	0	0	pd1074	0	strain	0	pd1074	mix strain & pd1074	0
ppm_9_7392	0.137959	0.340827	-0.310232	0.532028	0.459956	0.444678	0.836581	0.013166	0.153081	0.766485	0.858	0.130515	0.276413	0.606049	0.379266	0.492766	0.445801	0.10932	0.468398	0.146059	-0.036881	0.949823	-0.734057	0.15057	0.307265	0.520326	0.445868	0.376267	0.132682	0.556939	-0.117011	0.648562	-1.3828	0.014587	2.71088	0.001527	0.226667	0.637953	0.170508	0.754148	1	0	strain	0	strain	1	strain	all strain direction	1
ppm_9_785	0.179009	0.204857	-0.225347	0.662843	0.329506	0.588079	0.498952	0.107506	-0.268331	0.601341	0.488786	0.367225	0.354838	0.523196	-0.274327	0.640483	0.057936	0.835829	0.155245	0.625286	-0.036891	0.949734	-0.002576	0.99579	0.356637	0.461761	0.494017	0.327966	0.106226	0.637022	0.348285	0.143575	0.500217	0.321828	0.882229	0.148909	0.269782	0.574726	-0.214678	0.661189	0	0	strain	0	strain	0	strain	all strain direction	0
ppm_9_8708	0.21455	0.13025	-0.299954	0.574893	0.710333	0.261295	0.096324	0.753796	-0.29739	0.561853	0.445992	0.40628	0.604883	0.268929	0.168836	0.757782	0.210123	0.446781	0.224219	0.483336	-0.25571	0.679377	0.083389	0.864992	0.880494	0.081618	0.256532	0.605824	0.284528	0.212882	0.141058	0.555572	0.629975	0.21651	-0.242493	0.685102	0.035266	0.941446	0.216817	0.66138	0	0	strain	0	strain	0	pd1074	mix strain & pd1074	0
ppm_9_9345	0.107986	0.461416	0.098959	0.851998	1.0867	0.11859	0.207101	0.541895	0.516902	0.322838	1.25257	0.036168	-0.062201	0.90983	0.136384	0.810547	0.694176	0.018026	0.896478	0.008884	-0.046733	0.937084	-0.400069	0.418567	-0.363429	0.507584	0.481106	0.340685	-0.129492	0.588864	-0.044516	0.852311	0.240955	0.629932	-0.707762	0.25121	0.046931	0.932593	-0.338208	0.499889	0	0	strain	1	strain	0	pd1074	mix strain & pd1074	1
ppm_nve_0_25	0.092873	0.517486	-0.235835	0.658376	-0.26602	0.656999	0.100302	0.744914	0.263226	0.626835	0.149007	0.775006	0.471669	0.418216	-0.409881	0.460234	-0.047655	0.862936	0.071377	0.8225	0.969242	0.138886	0.212194	0.671389	-0.424536	0.375562	0.543816	0.283461	0.075163	0.746298	0.221298	0.362738	0.12319	0.803303	-0.760453	0.219368	0.58834	0.226073	0.054918	0.918443	0	0	strain	0	strain	0	pd1074	mix strain & pd1074	0
ppm_nve_0_32	0.083288	0.563917	0.064688	0.894637	-0.591547	0.358678	0.213668	0.49785	0.54576	0.308167	-0.247567	0.635244	0.098158	0.884007	-0.52393	0.349636	-0.164668	0.556505	-0.044982	0.889353	0.139955	0.820642	0.389122	0.456924	-0.407444	0.400873	0.601623	0.239395	0.148669	0.524415	0.199366	0.41225	0.034756	0.943904	-0.317208	0.601366	1.06484	0.041046	0.012404	0.980209	0	1	strain	0	pd1074	0	pd1074	mix strain & pd1074	1
ppm_nve_0_34	-0.480599	0.001166	-0.313599	0.529061	-4.58047	0.000524	-0.972348	0.003393	0.016882	0.975646	-1.27126	0.033043	-0.416748	0.440125	-0.385264	0.487365	-0.746805	0.018758	-0.923348	0.01722	0.71785	0.241412	-0.172136	0.741479	-0.527402	0.275277	-0.212343	0.683296	-0.459056	0.040969	-0.341788	0.172678	-0.588082	0.247061	-1.81392	0.009998	-0.375318	0.439076	-0.666345	0.192017	1	0	pd1074	1	pd1074	1	pd1074	all pd1074 direction	2
ppm_nve_0_35	-0.220028	0.135487	-0.207365	0.677319	-3.44621	0.001395	-0.257862	0.441405	0.075702	0.890729	-1.12412	0.051822	0.307145	0.571281	-0.3162	0.567126	-0.682611	0.02755	-0.850577	0.022981	0.64786	0.289444	0.037307	0.941138	-0.692189	0.159934	0.273513	0.582264	6.5e-05	0.999773	-0.181925	0.458893	-0.80352	0.122109	-1.35206	0.043117	1.1111	0.032997	-0.379906	0.458639	0	1	strain	0	pd1074	1	pd1074	mix strain & pd1074	2
ppm_nve_0_36	-0.235589	0.110037	-0.191355	0.701312	-3.55506	0.001221	-0.277285	0.404486	0.084567	0.878794	-1.17104	0.045184	0.258381	0.632951	-0.310724	0.573482	-0.691396	0.026587	-0.869765	0.021338	0.670446	0.273391	0.029465	0.95347	-0.722963	0.143369	0.237698	0.632016	-0.027246	0.905211	-0.192929	0.431532	-0.858156	0.100855	-1.26864	0.053464	1.01666	0.047616	-0.405715	0.430533	0	1	strain	1	pd1074	0	pd1074	mix strain & pd1074	2
ppm_nve_0_37	-0.222832	0.125525	0.085946	0.861565	-3.46925	0.001275	-0.712783	0.027395	0.059285	0.914334	-1.32287	0.0289	0.170849	0.748178	-0.318864	0.563684	-0.733206	0.019427	-0.930592	0.014631	0.660292	0.278307	0.155413	0.759333	-0.518718	0.294744	0.116393	0.819226	-0.139313	0.531662	-0.016171	0.946922	-0.016201	0.973842	-1.25893	0.050414	-0.040026	0.932829	-0.368289	0.461654	1	0	pd1074	1	pd1074	0	pd1074	all pd1074 direction	1
ppm_nve_0_46	0.04221	0.766841	-0.23251	0.640122	-0.281087	0.633335	-0.032066	0.915711	0.400128	0.44209	-0.211345	0.679926	0.729296	0.222447	-0.602071	0.28613	-0.15	0.58126	-0.013321	0.965764	1.2811	0.060128	0.060644	0.903945	-0.22479	0.636251	0.461727	0.360093	0.119393	0.602822	0.109511	0.653246	-0.359714	0.471164	-0.54997	0.359601	0.46005	0.339621	0.052624	0.922501	0	0	strain	0	pd1074	0	pd1074	mix strain & pd1074	0
[truncated: 33 more columns]

## Sheet: CDCL3_PH_TABLE
featureID	aos116_ga_ms2_83	aos91_ga_ms2_119	pooled_pd1074_43	aos122_ga_ms2_4	aos78_ga_ms4_22	aos118_ga_ms2_126	aos142_ga_ms2_7	aos149_ga_ms2_9	aos167_ga_ms4_132	aos200_ga_ms2_39	aos133_ga_ms2_128	aos43_ga_ms4_13	aos175_ga_ms2_35	aos43_ga_bku_60	aos75_ga_ms4_115	aos82_ga_ms2_75	pooled_natural_isolate_42	aos127_ga_ms2_5	aos93_ga_ms2_78	pooled_pd1074_143	solera_92	aos107_ga_bku_80	aos196_ga_ms2_101	aos38_ga_ms2_57	aos90_ga_ms3_66	pooled_mutant_142	aos86_ga_ms2_65	solera_97	aos184_ga_ms2_50	aos37_ga_ms2_56	aos113_ga_ms1_28	aos134_ga_ms2_86	aos140_gt_ms3_130	aos196_ga_ms3_135	aos32_ga_ms2_12	aos174_ga_ms2_34	aos69_ga_ms1_64	aos166_ga_ms2_131	aos199_ga_ms2_38	aos85_ga_ms3_98	solera_144	aos135_ga_ms2_129	aos25_ga_ms2_10	aos73_ga_ms2_70	aos39_ga_ms2_103	solera_3	solera_49	aos108_ga_ms2_27	aos140_ga_ms3_87
ppm_0_047925	7.04184e+07	7.04184e+07	7.04184e+07	7.04184e+07	7.04184e+07	7.04184e+07	7.04184e+07	7.04184e+07	7.04184e+07	7.04184e+07	7.04184e+07	7.04184e+07	7.04184e+07	7.04184e+07	7.04184e+07	7.04184e+07	7.04184e+07	7.04184e+07	7.04184e+07	7.04184e+07	7.04184e+07	7.04184e+07	7.04184e+07	7.04184e+07	7.04184e+07	7.04184e+07	7.04184e+07	7.04184e+07	7.04184e+07	7.04184e+07	7.04184e+07	7.04184e+07	7.04184e+07	7.04184e+07	7.04184e+07	7.04184e+07	7.04184e+07	7.04184e+07	7.04184e+07	7.04184e+07	7.04184e+07	7.04184e+07	7.04184e+07	7.04184e+07	7.04184e+07	7.04184e+07	7.04184e+07	7.04184e+07	7.04184e+07
ppm_0_058749	2854363962	2314568528	1805841699	2644849683	6499655383	3004225163	2114689024	2231425306	3070495903	1765499721	2119087393	1313577895	2049848604	2183292050	10429553783	1633347510	2522830950	3915076583	2083496888	4403894900	4250882171	1295242952	11706209173	2485217841	13001525626	1820392771	2040042641	4323173477	1758826758	3621623574	3624451958	1381201809	1187041732	7113509568	5.09958e+08	3.35588e+08	2281508940	6675965223	9221957630	2649134440	4393088367	1785866607	2.45043e+08	2968678244	2931366480	3981435610	4624122120	5190681257	9.26067e+08
ppm_0_07105	5.32542e+08	3.37063e+08	3.38104e+08	1.38461e+08	1218338151	8.56196e+07	2.02128e+08	1.85383e+08	6.45311e+08	2.92444e+08	2.06812e+08	4.3846e+08	4.82101e+08	6.92153e+08	1910970004	2.9141e+08	5.25104e+08	2.16867e+08	3.25048e+08	4.63203e+08	760963934	5.25146e+08	3.67213e+08	238855376	1272816426	1.72946e+08	3.1974e+08	5.43392e+08	3.74129e+08	2.6281e+08	2.79603e+08	4.76287e+08	1.76074e+08	285697516	8.56196e+07	2.27313e+08	2.98231e+08	310421714	5.04826e+08	232751338	4.38405e+08	1.91715e+08	2.00609e+08	2.64114e+08	2.20937e+08	4.9853e+08	801199290	5.39607e+08	2.16805e+08
ppm_0_095598	4.25844e+08	1.4913e+08	1.99007e+08	1.22551e+08	4.52137e+08	5.23037e+07	1.53268e+08	1.31144e+08	1.20064e+08	1.35594e+08	1.03275e+08	2.64669e+08	3.2272e+08	4.88224e+08	547653407	135067689	4.02253e+08	2.05138e+08	2.2531e+08	1.6328e+08	3.53678e+08	4.96366e+08	2.0047e+08	1.8779e+08	4.347e+08	1.24962e+08	2.45043e+08	4.16988e+08	2.43297e+08	1.91543e+08	2.57884e+08	4.09445e+08	1.54021e+08	1.78016e+08	1.37492e+08	1.47336e+08	1.94619e+08	5.23037e+07	2.92624e+08	1.38667e+08	2.88858e+08	1.16509e+08	1.1915e+08	2.3255e+08	1.10102e+08	2.72326e+08	3.63346e+08	4.98879e+08	5.23037e+07
ppm_0_11676	4.25055e+08	2.17164e+08	7.4134e+07	1.95027e+08	5.14937e+08	1.82329e+08	7.4134e+07	1.64482e+08	3.93452e+08	1.93292e+08	1.07577e+08	2.38531e+08	2.88084e+08	4.59057e+08	1353136590	1.78243e+08	4.29071e+08	1.95966e+08	2.56702e+08	3.06979e+08	2.91148e+08	3.93664e+08	2.15863e+08	2.0917e+08	8.30536e+08	1.11513e+08	2.24586e+08	1.97048e+08	2.85776e+08	2.32362e+08	2.328e+08	7.4134e+07	157811406	1.60622e+08	1.31328e+08	7.4134e+07	2.16756e+08	1.68209e+08	3.11773e+08	1.65942e+08	7.4134e+07	1.06189e+08	1.11724e+08	2.24129e+08	1.15195e+08	2.4817e+08	7.4134e+07	7.4134e+07	1.55089e+08
ppm_0_27097	4.15916e+08	339097978	2.16976e+08	1.56269e+08	3.01573e+08	1.64496e+08	1.83692e+08	197826410	273621244	1.64813e+08	2.44705e+08	2.10037e+08	2.50798e+08	3.30295e+08	9.88329e+08	1.70332e+08	3.71417e+08	4.36295e+08	2.71419e+08	1.97933e+08	252808305	1.80295e+08	170948391	1.85511e+08	3.68956e+08	1.52331e+08	2.18738e+08	190567079	2.53892e+08	198847466	266470312	4.04932e+08	1.73441e+08	1.69564e+08	1.36468e+08	1.58183e+08	1.65124e+08	1.31944e+08	2.49732e+08	1.52646e+08	1.86716e+08	1.19934e+08	1.21928e+08	2.08372e+08	1.45672e+08	2.07607e+08	2.98561e+08	487402013	1.53142e+08
ppm_0_42422	3.72245e+07	3.72245e+07	3.72245e+07	1.94438e+08	3.72245e+07	3.72245e+07	3.72245e+07	7.93017e+07	3.1564e+08	8.9658e+07	3.72245e+07	3.72245e+07	3.72245e+07	2.43869e+08	1077560048	3.72245e+07	3.72245e+07	3.72245e+07	3.72245e+07	3.72245e+07	3.72245e+07	3.72245e+07	3.72245e+07	3.72245e+07	3.72245e+07	1.94788e+08	1.39245e+08	3.72245e+07	1.75723e+08	3.72245e+07	1.71749e+08	3.72245e+07	3.72245e+07	3.72245e+07	3.72245e+07	132272833	3.72245e+07	8.6708e+07	3.72245e+07	3.72245e+07	3.72245e+07	1.39917e+08	3.72245e+07	3.72245e+07	1.94187e+08	9.49771e+07	1.30768e+08	3.72245e+07	1.28231e+08
ppm_0_43277	310253710	5.10648e+07	5.10648e+07	2.26349e+08	9.69131e+07	1.98961e+08	5.10648e+07	1.07651e+08	5.10648e+07	5.10648e+07	3.10108e+08	1.12597e+08	5.10648e+07	2.52261e+08	1137783375	5.10648e+07	2.66765e+08	5.18131e+08	5.10648e+07	2.41562e+08	1.21852e+08	1.56894e+08	1.88122e+08	1.48899e+08	2.0003e+08	224825130	5.10648e+07	5.10648e+07	1.93672e+08	1.52692e+08	1.7119e+08	3.21767e+08	1.80949e+08	5.10648e+07	8.95512e+07	5.10648e+07	5.10648e+07	9.81095e+07	5.10648e+07	1.78967e+08	1.61224e+08	5.10648e+07	1.29756e+08	1.60578e+08	2.3658e+08	1.68983e+08	5.10648e+07	3.35392e+08	5.10648e+07
ppm_0_47085	3.33058e+08	5.67336e+08	1.96816e+08	262339559	8.26471e+07	2.9335e+08	1.00809e+08	1.12504e+08	4.22311e+08	1.76083e+08	3.89601e+08	1.2435e+08	2.42763e+08	2.39261e+08	1197344894	1.79427e+08	3.50804e+08	6.65157e+08	301300610	3.03755e+08	2.1805e+08	1.91491e+08	1.8843e+08	148588994	2.96937e+08	3.26688e+08	1.53113e+08	3.03792e+08	2.04818e+08	1.88924e+08	2.37513e+08	355321470	2.7243e+08	1.80221e+08	1.27527e+08	1.51597e+08	1.28874e+08	1.8848e+08	1.78422e+08	186500746	1.41729e+08	3.82535e+08	1.15556e+08	2.12015e+08	2.7447e+08	247411434	1.25635e+08	3.40634e+08	172251468
ppm_0_50793	8.36699e+07	8.36699e+07	8.36699e+07	7.48873e+08	1.90986e+08	4.45871e+08	3.05032e+08	3.0322e+08	6.18503e+08	8.36699e+07	5.33443e+08	8.36699e+07	8.36699e+07	8.36699e+07	1939723615	8.36699e+07	8.36699e+07	882780163	8.36699e+07	5.86027e+08	8.36699e+07	8.36699e+07	3.96524e+08	8.36699e+07	8.36699e+07	4.82522e+08	8.36699e+07	8.36699e+07	8.36699e+07	1076591374	8.36699e+07	8.36699e+07	3.6803e+08	284901373	8.36699e+07	2.25398e+08	8.36699e+07	8.36699e+07	8.36699e+07	8.36699e+07	3.75595e+08	8.36699e+07	148649546	8.36699e+07	4.39676e+08	304414643	8.36699e+07	8.36699e+07	8.36699e+07
ppm_0_516	8.11896e+07	8.11896e+07	8.11896e+07	8.11896e+07	8.11896e+07	8.11896e+07	8.11896e+07	8.11896e+07	8.11896e+07	2746211379	8.11896e+07	1307177686	8.11896e+07	8.11896e+07	8.11896e+07	1065796739	8.11896e+07	8.11896e+07	8.11896e+07	8.11896e+07	7749654265	9.68198e+08	8.11896e+07	3404056419	8.11896e+07	8.11896e+07	8.11896e+07	8.11896e+07	8.11896e+07	8.11896e+07	9.45032e+08	8.11896e+07	8.11896e+07	8.11896e+07	1463155216	8.11896e+07	1681168881	7.98972e+08	8.11896e+07	6.18132e+08	8.11896e+07	8.11896e+07	8.11896e+07	4272314652	8.11896e+07	8.11896e+07	8.11896e+07	2046955185	2534851397
ppm_0_5244	2324336675	4224723970	2638327293	6901852290	4762139438	2476034103	6.40231e+08	1471180260	3284752217	3478764821	2195981219	1641423611	1025476790	1726382802	8659432650	161998512	3201283065	4615662507	3295137777	4635717587	9801385513	161998512	3826735846	4278702018	3913048582	3447205461	1265028672	6644899573	5020081132	2602453372	1113682295	4477703566	2823957815	3234349250	3397930357	4.99273e+08	2036535224	161998512	1226562055	161998512	6488329225	2712316766	2764155322	161998512	3945448279	6444444606	7236509142	4760482646	161998512
ppm_0_53394	5477900984	9286550913	6316303386	16112854175	9477382297	5438922806	1544481969	3492629043	7091386525	6596366522	4587048350	3135683013	2367471463	3959744868	18395340709	2586812664	7624622236	9975665525	7981121862	10449483860	18944031520	2237307704	8671951758	8581175474	9461444455	7782825684	2917014132	15340206486	12055940140	2718419900	2089693012	10724038140	6350471535	7532063415	3459388331	5.19845e+08	3950261210	1735835892	2381309503	1168080322	15288690544	6126587913	6608093438	10447176754	9031236362	15114865205	17507709485	4904233659	6193387460
ppm_0_54042	5488987062	9266286211	6414119027	16185398452	9637759923	5430861745	1628045927	3616054570	7001209021	6596366522	4479450387	329091442	2369235423	4031877173	18126267090	2598272288	7732363220	9947391946	8108886455	10343682595	329091442	329091442	8591845458	8581175474	9564749479	7766556189	2889951616	15172673381	12055940140	329091442	329091442	10584760574	6286203279	7580989961	329091442	4.04996e+08	3995511884	1726388750	2380497099	1154165162	15369098108	6087598765	6716061016	329091442	9006368036	15166524901	17089106899	3672628229	329091442
ppm_0_54535	4107706898	2.82152e+08	4726509828	2.82152e+08	7025299016	2.82152e+08	2.82152e+08	2.82152e+08	2.82152e+08	4826271249	3427334463	2292675710	1791812261	2979443876	2.82152e+08	1976947212	2.82152e+08	2.82152e+08	5977931759	2.82152e+08	13773505108	1650534613	2.82152e+08	6285914456	7027479375	2.82152e+08	2161901386	2.82152e+08	8949481618	2002743568	1563717362	7832797722	2.82152e+08	2.82152e+08	2525551783	2.82152e+08	2904138505	1281262900	1784197921	9.58861e+08	2.82152e+08	2.82152e+08	2.82152e+08	7676554708	2.82152e+08	10992819558	12509586181	2.82152e+08	4504252687
ppm_0_55144	3506474858	6006066358	4163967744	10763465246	6274657250	3510462457	1135558105	2537174366	4509782827	4312897731	2886505758	2078842678	1625443125	2702614756	11843108451	1752636570	5064088054	6674721502	5283202537	6760093926	12199006879	1410312010	5477066237	5635800693	6183968308	5038246774	1897435364	9673438914	7494956886	1834376428	1410375126	6758914129	3987429101	4913410826	2361160249	3.96852e+08	2595304367	1151133666	1636340126	8.18387e+08	9698418990	3883450420	4424187478	6525122272	5803121515	9809824769	10414381730	3369995298	3981598011
ppm_0_56723	1073974053	1786135345	1329966046	1322251591	1072557545	8.37574e+08	9.89906e+08	1206908009	1054510914	5.96199e+08	9.85343e+08	8.50292e+08	4.74334e+08	1132878809	2518760415	9.63064e+08	1767483655	1772893980	1234003100	1851538728	1039930483	8.57226e+08	1153598532	1272763546	1115814736	1486071316	1008224259	1176391212	1364995806	1217084190	3.9415e+08	1146754510	794479101	6.62141e+08	9.87021e+08	3.57297e+08	9.98512e+08	618620106	4.98869e+08	9.85009e+08	5.23751e+08	8.43624e+08	1033033445	1079371843	1220628092	9.32748e+08	1070238681	5.43736e+08	9.51866e+08
ppm_0_57651	1214122049	2047501427	1521480397	1479615093	1235568013	9.93814e+08	1143828300	1369405156	1173323877	6.50495e+08	1089021722	1023218479	5.67e+08	1288065293	2747531007	1155197962	1914958342	1939176990	1406405170	2101905603	1326843583	1016953765	1353047891	1463639464	1279138901	1712188739	1242520196	1489294346	1517474193	1408905241	4.5114e+08	1258354611	8.88155e+08	8.0719e+08	1175976428	4.41968e+08	1234596380	7.52254e+08	6.25265e+08	1172790703	7.6114e+08	9.60503e+08	1244661449	1225906027	1424520820	1199548223	1366404257	609021388	1109573259
ppm_0_59398	1.92663e+08	1.92663e+08	1.92663e+08	1.92663e+08	1.92663e+08	1.92663e+08	6.08094e+08	760485285	1.92663e+08	1.92663e+08	1.92663e+08	1.92663e+08	1.92663e+08	1.92663e+08	1.92663e+08	1.92663e+08	1.92663e+08	1.92663e+08	1.92663e+08	1.92663e+08	1.92663e+08	1.92663e+08	1.92663e+08	1.92663e+08	1.92663e+08	1.92663e+08	1.92663e+08	1.92663e+08	1.92663e+08	5.48146e+08	1.92663e+08	1.92663e+08	1.92663e+08	1.92663e+08	1.92663e+08	2.02219e+08	1.92663e+08	1.92663e+08	1.92663e+08	6.44729e+08	1.92663e+08	1.92663e+08	1.92663e+08	1.92663e+08	1.92663e+08	1.92663e+08	1.92663e+08	1.92663e+08	1.92663e+08
ppm_0_62367	8790965280	14371490114	9793899289	23506305122	14300037691	8686228147	2208048952	5283151888	11209869713	10169662677	7406384015	4827504568	3540414833	6053270948	27907641691	4060931628	11822487332	14954606625	12504017096	15647256719	29131793711	3422185215	13504545664	13243819022	15003293561	12307899128	4669152286	23137112571	19642684099	3850755533	3012012483	16907706334	10447857975	11733231322	4967659515	7.51252e+08	5904578224	2765014856	3512796772	1889963808	23529657875	9997116846	9525582555	16841587532	14262295838	22525991540	27101934852	7092275201	10002390430
ppm_0_65538	8.50445e+07	1533991598	5.12476e+08	1451527662	7.13338e+08	9.05806e+08	191436393	4.38564e+08	1177164097	4.98941e+08	8.50445e+07	1.9171e+08	1831965427	2.61378e+08	3032788588	1.58905e+08	9.46488e+08	1909267068	8.50445e+07	1341531288	17172164115	1819204344	9.04295e+08	8.50445e+07	8.50445e+07	1131966147	8.50445e+07	14041930135	8.50445e+07	2.8951e+08	2.05642e+08	8.50445e+07	8.05115e+08	6.55532e+08	3.137e+08	1336178777	3.65557e+08	8.50445e+07	8.10942e+08	8.50445e+07	14233859833	8.50445e+07	5.78131e+08	8.50445e+07	1083012777	14766447473	14962053155	4.64449e+08	8.50445e+07
ppm_0_66461	3.63903e+07	3.63903e+07	9.09953e+07	6.52333e+08	3.63903e+07	3.63903e+07	1.08009e+08	3.18769e+08	1106730228	2.81201e+08	3.63903e+07	9.43165e+07	9.05788e+07	1.12759e+08	3.63903e+07	3.63903e+07	1.51294e+08	1756169976	3.63903e+07	1341531288	3.63903e+07	1.228e+08	3.63903e+07	1.08919e+08	3.63903e+07	3.63903e+07	1.22389e+08	3.63903e+07	3.63903e+07	3.63903e+07	1.57281e+08	3.63903e+07	3.63903e+07	3.63903e+07	3.63903e+07	1.00272e+08	6.8364e+07	3.63903e+07	1.2661e+08	6.04182e+08	3.63903e+07	3.63903e+07	2.26819e+08	3.63903e+07	3.63903e+07	3.63903e+07	3.63903e+07	3.63903e+07	3.63903e+07
ppm_0_72861	2.93747e+08	2.93747e+08	2.93747e+08	2.93747e+08	2.93747e+08	2.93747e+08	2.93747e+08	2.93747e+08	2.93747e+08	2.93747e+08	2.93747e+08	2.93747e+08	7.60309e+08	2.93747e+08	2.93747e+08	2.93747e+08	2.93747e+08	4594052575	2.93747e+08	2.93747e+08	2.93747e+08	2.93747e+08	2.93747e+08	2.93747e+08	2.93747e+08	2.93747e+08	4.0314e+08	2.93747e+08	2.93747e+08	2.93747e+08	2.93747e+08	1118147124	2.93747e+08	2.93747e+08	2.93747e+08	2.93747e+08	2.93747e+08	2.93747e+08	6.9262e+08	2.93747e+08	1297502050	2.93747e+08	2.93747e+08	2.93747e+08	2.93747e+08	2.93747e+08	2.93747e+08	2.93747e+08	2.93747e+08
ppm_0_73953	1455878033	4.32073e+08	2064083862	2651114575	1462829379	2647325782	1073701827	1674699442	2719171518	7.10705e+08	2640457857	1431344640	1207766865	1136469610	4.32073e+08	4.32073e+08	2566737426	5699896918	1457749793	4.32073e+08	1779166441	1209166634	4.32073e+08	1396562226	1690752732	3300373388	1626705353	2898271016	1676684543	1744076304	5.04572e+08	1743549783	4.32073e+08	4.32073e+08	1612763731	5.21164e+08	1524095507	1669634389	1114471727	4.32073e+08	1599893618	1931725942	1599989559	4.32073e+08	4.32073e+08	1904481766	1829069741	4.63369e+08	1359219553
ppm_0_76214	1041282928	1041282928	1041282928	7061274403	1041282928	1041282928	1041282928	1041282928	1041282928	2926674843	1041282928	1041282928	1041282928	1041282928	1041282928	1041282928	1041282928	8985539628	1041282928	1041282928	1041282928	1041282928	1041282928	1041282928	6267459666	1041282928	1041282928	1041282928	1041282928	1041282928	1041282928	1041282928	1041282928	1041282928	1041282928	1041282928	1041282928	1041282928	1041282928	1041282928	1041282928	1041282928	1041282928	1041282928	1041282928	1041282928	1041282928	1041282928	1041282928
ppm_0_7689	7032422603	2972274300	9662601508	8889288650	7834862493	2972274300	6508214587	7916360343	2972274300	3905114732	2972274300	7138086863	4370271379	7117405861	2972274300	8319298158	11636474655	9896627329	7835274324	2972274300	7769654468	7048543612	2972274300	8225238173	8497636692	2972274300	9215586609	9365815425	2972274300	9248949547	3180086092	7040754885	2972274300	5969577894	8229014499	3484618243	8380702700	6137993846	4126326391	2972274300	4951981729	2972274300	7566370590	2972274300	9292479353	7152368961	8834171017	3368449880	8003590467
ppm_0_77727	11231979605	16806693431	15523802475	13711234685	12541250661	10271860284	10675094059	12551625049	9886971371	6401544222	9873604654	11574383340	7429192061	11571815432	17185212481	12997735936	18703760929	14156140230	12388190760	20241276129	12280840383	10958836929	14951112282	13430823036	13549013645	17445374109	14393487757	13819136019	4768581681	14574028622	5204249762	11465113653	10546709088	9200100484	13385586790	5611643737	12991803698	9345421797	6578440067	4768581681	7625838689	9468127025	11932504525	4768581681	14161274218	11014921075	13853298779	5659491646	12779123389
ppm_0_79533	10757381794	10757381794	36012984555	10757381794	10757381794	10757381794	10757381794	10757381794	10757381794	10757381794	10757381794	10757381794	10757381794	26913216404	10757381794	10757381794	44753663738	10757381794	10757381794	10757381794	10757381794	10757381794	10757381794	10757381794	10757381794	10757381794	10757381794	10757381794	10757381794	35557959883	10935401080	10757381794	10757381794	10757381794	28761801571	12326302654	10757381794	10757381794	10757381794	10757381794	10757381794	10757381794	10757381794	10757381794	10757381794	10757381794	10757381794	10757381794	10757381794
ppm_0_80783	129000000000	99508583841	118000000000	97826032296	82866594852	111000000000	66100327360	74676446957	89305047960	48325573198	85672489056	72101625089	120000000000	79656853932	95544450458	93329022994	193000000000	358000000000	116000000000	126000000000	136000000000	83047081305	33468342900	92016102293	118000000000	119000000000	33468342900	118000000000	33468342900	107000000000	33468342900	184000000000	59275919091	51371889995	78768400534	44155623819	91030085480	55773282868	106000000000	97758264326	80742731086	57124497440	33468342900	33468342900	82726621783	102000000000	140000000000	40199897766	33468342900
ppm_0_82092	164000000000	118000000000	143000000000	120000000000	101000000000	141000000000	80463794437	90605911055	111000000000	61655615626	107000000000	86418088730	150000000000	97240043535	116000000000	110000000000	240000000000	450000000000	143000000000	151000000000	171000000000	99394857349	105000000000	111000000000	147000000000	144000000000	121000000000	144000000000	130000000000	129000000000	41054587243	233000000000	70967701032	61148831275	93209417056	54135425327	108000000000	66793742451	133000000000	116000000000	102000000000	69466833315	87264473498	99643526244	98088249681	125000000000	170000000000	49571817439	109000000000
ppm_0_82938	41432949639	41432949639	41432949639	41432949639	41432949639	41432949639	41432949639	41432949639	41432949639	41432949639	41432949639	41432949639	41432949639	41432949639	41432949639	41432949639	41432949639	427000000000	41432949639	41432949639	41432949639	41432949639	41432949639	41432949639	41432949639	41432949639	41432949639	41432949639	41432949639	41432949639	41432949639	41432949639	41432949639	41432949639	41432949639	41432949639	41432949639	41432949639	41432949639	41432949639	41432949639	41432949639	41432949639	41432949639	41432949639	41432949639	41432949639	41432949639	41432949639
ppm_0_83476	275000000000	269000000000	278000000000	521000000000	257000000000	236000000000	171000000000	185000000000	205000000000	289000000000	236000000000	264000000000	214000000000	323000000000	439000000000	184000000000	362000000000	637000000000	264000000000	287000000000	254000000000	160000000000	175000000000	260000000000	494000000000	227000000000	145000000000	201000000000	209000000000	173000000000	129000000000	351000000000	188000000000	150000000000	258000000000	91959015700	108000000000	150000000000	207000000000	104000000000	192000000000	193000000000	84935460266	150000000000	421000000000	205000000000	228000000000	246000000000	209000000000
ppm_0_84169	282000000000	283000000000	293000000000	546000000000	273000000000	240000000000	183000000000	199000000000	208000000000	303000000000	246000000000	269000000000	216000000000	335000000000	455000000000	198000000000	375000000000	615000000000	271000000000	300000000000	262000000000	172000000000	181000000000	274000000000	533000000000	236000000000	157000000000	209000000000	217000000000	186000000000	139000000000	352000000000	197000000000	156000000000	271000000000	97099690119	112000000000	160000000000	214000000000	107000000000	196000000000	204000000000	88160748905	163000000000	428000000000	210000000000	236000000000	262000000000	220000000000
ppm_0_84892	48076349655	134000000000	186000000000	229000000000	163000000000	119000000000	188000000000	197000000000	48076349655	118000000000	48076349655	107000000000	181000000000	128000000000	48076349655	146000000000	221000000000	176000000000	145000000000	182000000000	157000000000	107000000000	126000000000	141000000000	48076349655	149000000000	137000000000	131000000000	48076349655	120000000000	90951471590	48076349655	120000000000	99138398837	127000000000	88149338536	111000000000	106000000000	107000000000	96747454102	114000000000	48076349655	81772414075	48076349655	48076349655	131000000000	151000000000	120000000000	139000000000
ppm_0_85708	270000000000	234000000000	336000000000	467000000000	304000000000	231000000000	366000000000	393000000000	239000000000	234000000000	281000000000	190000000000	365000000000	236000000000	331000000000	253000000000	388000000000	303000000000	276000000000	331000000000	264000000000	182000000000	231000000000	252000000000	350000000000	266000000000	242000000000	222000000000	258000000000	196000000000	172000000000	269000000000	231000000000	191000000000	230000000000	161000000000	191000000000	195000000000	197000000000	167000000000	203000000000	196000000000	135000000000	232000000000	218000000000	222000000000	251000000000	230000000000	259000000000
ppm_0_86639	204000000000	179000000000	241000000000	365000000000	227000000000	176000000000	245000000000	278000000000	176000000000	187000000000	205000000000	139000000000	254000000000	185000000000	279000000000	180000000000	278000000000	229000000000	210000000000	234000000000	217000000000	130000000000	167000000000	195000000000	288000000000	196000000000	162000000000	167000000000	200000000000	133000000000	113000000000	216000000000	180000000000	144000000000	148000000000	102000000000	124000000000	132000000000	130000000000	104000000000	164000000000	153000000000	89401296392	179000000000	174000000000	161000000000	202000000000	159000000000	195000000000
ppm_0_88819	13174415463	9254273697	13223727099	12485686902	10876185053	7357233094	10742965748	9962687991	6088083590	9886695063	7908665277	8655679140	10791142088	11576544829	13404089167	9980280468	18000748359	15032779596	11553129885	11214350737	20124442607	9530136291	7950107964	12404015735	16697342022	10601728353	9827669215	13750298214	12458879527	10384368340	5727776860	13649222463	6317687726	5988037444	7041054400	5532813546	9870755516	6257789077	7548349433	4780956262	12952206867	6483407785	5316476832	9699957438	10100160584	14692542678	18666780851	9109699155	11313433943
ppm_0_89485	9840833872	7288937103	10168449368	7566530540	8018203780	5737829943	8522495570	6936654828	4612237279	7404119797	5858037341	7112600505	8436730134	9175862703	10029131228	7682750793	14034012391	11429148541	8696340445	8847141940	17706875017	7835456172	6245658340	9579451522	12377098099	8326601862	7803506514	12362897781	9752457094	8297348150	4410168144	10314726712	4705041769	4559885179	5474619926	4451685674	7413614111	4986089040	5928594991	3888005691	11657635926	4872835800	4306395896	7362666307	8142110822	13368273287	16065674925	7137973687	8559000259
ppm_0_91239	7091086271	5253248929	7002379950	6943358122	6203524033	3700902140	4998127327	5032499645	3418979016	5386451868	4387762287	5172237554	5859073053	6763263247	8161483964	5218197179	9437906859	10394360240	5807184765	6130120570	5898950781	4616818186	4130631929	6492381691	8367868049	5188608865	4921632883	3810789492	6205254028	5221610867	3215173251	6900081784	3535319877	3389772227	4723908128	2740572025	4597436726	3364246704	4122931494	2507849671	3424012663	3584486002	2692268344	4658815179	6217773182	4340774647	5740373562	4902552896	6079283202
ppm_0_92147	6803516843	5280529299	6864435160	6886149105	5856757988	3650703383	4746445446	4822695201	3702208681	5334449264	4496700536	4883118289	5423891512	6321246388	8635654807	5021436929	8998733509	10609742475	5487553695	6288093291	5554303428	4332582484	4412767447	6171147517	8183791280	5271825517	4656394921	3898753346	5915384319	5001148739	3040179861	6577821823	3723305261	3336467532	4601165905	2546072061	4551036785	3378555830	3907048735	2568137637	3349236092	3674765468	2704846927	4308655862	6407067982	4249221996	5521864043	4673320079	5551867691
ppm_0_93094	7345052736	7748425878	9301146085	8706952420	8762813252	2571947122	7096070298	7333115976	2571947122	5510068316	2571947122	7266875563	5953865623	8441126706	2571947122	7325065415	11837271398	9137447570	7350828682	9693892490	7325392803	6059922440	6795930291	8162070210	9590984933	8122512796	7573573844	5903390627	8910655038	7928460144	3579222689	8236186900	2571947122	4852360215	6608926610	3169644507	7144639704	5018993872	4189507753	5093363084	3679154562	5320615931	5557548826	6739053250	7579530292	5934011377	7503932289	4624064115	8121382816
ppm_0_94002	25094854421	25124444981	27588597197	42890693800	26060555171	21174717280	25172570224	25839174700	20857221472	32416184694	27167308266	19064932656	25435158191	31108708069	49364703392	17987793247	33946466786	49766259671	21705126671	31152333002	22844044765	18373778358	23027633048	22522709312	44548562670	25763524791	14379737802	15449936272	22442951818	12823710010	9445029039	33685882874	24174121923	18010995561	9796030720	7425900191	12329661470	17210716576	12785057225	9897321035	14557718250	24171963797	7427336445	17556792639	31099814565	12108931293	19775763359	12962319216	26205484812
ppm_0_95046	40128677198	39717333792	43518429353	75214331655	42274156145	35505507343	42453648765	43244995049	34577198946	57017507466	46393974115	29700109344	43589784391	51962949107	85533664918	27112915372	53586740721	89588685114	34293579029	50380429210	37296755742	28787665268	37375620680	35183041592	76075559764	40643186347	19902421238	23912443219	33224656326	17753251315	14770701474	57289257835	40018039042	29586886572	13023559039	11262253922	17405813866	27680055194	20799873777	13817787235	24056840609	40770334620	8563760141	26326694738	53071317988	18110890497	30639652947	20040867716	41920855143
ppm_0_96048	22942682352	22650554173	24579621473	39882009781	23245054645	19376295886	23300755104	23828507259	18761330868	30186358715	25008386198	16662959425	23592803474	28473214022	45954452986	16304593794	30886678403	46677034223	19915859440	28025905447	21873164844	16875295929	21094456682	20287695580	41370128756	23084972787	12940767188	14871766014	19899920343	11693604014	8635595394	31389188909	21413690479	16124784521	8675043018	6843607169	11110550902	15460838901	11959002959	9127602393	14070275674	21987226462	6188019302	15701333184	28872726167	11685829824	18888926495	11560107403	23819789768
ppm_1_0107	2617721371	2617721371	2617721371	2617721371	6247715187	2617721371	2617721371	2617721371	2617721371	2617721371	2617721371	5719118248	2617721371	6522829951	2617721371	2617721371	2617721371	7344518992	2617721371	9677165159	8683496014	2617721371	2617721371	2617721371	7428277153	8447926856	2617721371	8954390832	2617721371	7853569232	2620092606	2617721371	2617721371	4227087225	6023913949	2617721371	7267018112	2617721371	4382829837	2617721371	4841987938	2617721371	5759974544	2617721371	2617721371	7375558213	9736086455	2617721371	2617721371
ppm_1_031	3387164413	3387164413	3387164413	3387164413	3387164413	3387164413	3387164413	3387164413	3387164413	3387164413	3387164413	3387164413	3387164413	3387164413	3387164413	3387164413	3387164413	3387164413	3387164413	3387164413	17311337559	3387164413	3387164413	3387164413	3387164413	3387164413	3387164413	16018838619	3387164413	10054960698	3387164413	3387164413	3387164413	3387164413	7719797551	4282842336	9322572814	3387164413	7257711898	3387164413	11587554234	3387164413	7347287050	3387164413	3387164413	3387164413	14258166138	3387164413	3387164413
ppm_1_0699	2640229237	2640229237	2640229237	2640229237	2640229237	2640229237	2640229237	2640229237	2640229237	2640229237	2640229237	2640229237	2640229237	2640229237	2640229237	2640229237	2640229237	2640229237	2640229237	2640229237	15917369347	2640229237	2640229237	2640229237	2640229237	2640229237	2640229237	15290370553	2640229237	2640229237	2640229237	2640229237	2640229237	2640229237	2640229237	2640229237	2640229237	2640229237	2640229237	2640229237	11775572588	2640229237	2640229237	2640229237	2640229237	14291456834	15824689149	2640229237	2640229237
ppm_1_0794	9139944583	1910035317	7878192074	9510348211	1910035317	10622412468	1910035317	1910035317	9741034035	4028572555	9402471884	1910035317	9105868340	1910035317	1910035317	1910035317	13412089885	31357317831	7653626778	1910035317	15846727785	1910035317	1910035317	1910035317	8363042995	9668964888	1910035317	15237156282	1910035317	5856391390	1910035317	13833673912	1910035317	4673170852	1910035317	1910035317	1910035317	1910035317	7779367682	6986602594	12589928296	5728000707	1910035317	1910035317	1910035317	14441809539	15373564715	1910035317	1910035317
ppm_1_0889	12580312994	2804206478	2804206478	2804206478	10960347051	15050872402	6500237622	7720346008	14036437824	2804206478	13091635715	7455255391	13321902929	7863914176	2804206478	6670214115	17724743581	49949101354	10246068029	2804206478	2804206478	6541085766	12019637967	10137283867	13486040924	2804206478	6347920993	2804206478	2804206478	6871597724	4104336158	21145455490	2804206478	2804206478	5854305253	2804206478	6041774143	6800945055	11321734078	7931263334	2804206478	2804206478	2804206478	2804206478	12379623237	19917028867	2804206478	2804206478	9091354451
ppm_1_0963	3665797423	14418139423	17480922299	26160871926	17199707117	3665797423	10200227429	11457857789	3665797423	9340418682	3665797423	11655864679	15269956054	12718519225	3665797423	9357450721	22930193451	56653062660	16935667063	23328606681	22646248091	9480260225	18350539299	16181748150	20812816484	20208307531	8758565518	20882777246	3665797423	8967435240	6194093183	27110704243	3665797423	9849902962	3665797423	4971853282	8819177882	9811550868	12890051524	3665797423	18936557662	3665797423	6844193447	3665797423	19399488469	3665797423	21818600805	10526203140	13999453133
ppm_1_1038	5014300532	21027316503	5014300532	5014300532	5014300532	5014300532	13904051017	17533141212	5014300532	15999913064	5014300532	20479411598	5014300532	5014300532	5014300532	17574363972	5014300532	56635674672	5014300532	5014300532	5014300532	5014300532	5014300532	5014300532	5014300532	5014300532	14472295622	5014300532	5014300532	15047723642	5014300532	32400481101	16136115627	15274112351	18937475503	8100618647	12432369461	15043036682	13916730840	12474920043	5014300532	16604296632	5014300532	5014300532	5014300532	30630594939	5014300532	10526203140	22865574907
ppm_1_1112	28986991594	34005436421	29432824958	53248721482	28562831898	31921851513	24079857849	27300679094	30135057671	27142754909	29240055324	6221658554	22591069407	23867576242	59075347440	6221658554	39136920567	71465951578	29349187263	35758587943	117000000000	16673418244	25818065993	27609133863	46852073049	30924767162	6221658554	100000000000	35085068968	6221658554	10265418740	43661171880	25180566693	21608635165	6221658554	6221658554	6221658554	6221658554	19732833149	6221658554	92869795202	25001121922	14137678282	25446880717	40648591069	112000000000	111000000000	20105231013	6221658554
ppm_1_1194	42533382440	48277050486	44011413670	76911292471	40705360145	43026450115	8985224253	8985224253	38771267855	44372424525	43715604149	36954751137	30471174526	44506742771	83651587459	28363496140	55885772627	89031543828	42111489769	48970940738	184000000000	26843745067	33605682960	41487721453	78923981150	42052433094	23205363739	155000000000	43955271235	23471303185	17816505062	56714644624	37266353516	28087690443	32991918027	13213900304	17041950845	25121296077	26975576523	17710105854	145000000000	36929962726	15668775117	30747053282	68943412776	180000000000	169000000000	33605007514	35512616404
ppm_1_1249	9357243021	9357243021	9357243021	9357243021	9357243021	9357243021	9357243021	27809805150	9357243021	9357243021	9357243021	9357243021	9357243021	9357243021	9357243021	9357243021	9357243021	9357243021	9357243021	9357243021	9357243021	9357243021	9357243021	9357243021	9357243021	9357243021	9357243021	9357243021	9357243021	9357243021	9357243021	9357243021	9357243021	9357243021	9357243021	9357243021	9357243021	9357243021	9357243021	9357243021	9357243021	9357243021	9357243021	9357243021	9357243021	9357243021	9357243021	9357243021	9357243021
ppm_1_1293	43220252515	47621183855	44131908097	74970937197	40481802544	41684437458	25060480831	27809805150	37214272033	44439931136	43481789776	39169635362	29834425646	47141020881	80443605245	30022506870	56471841697	86244471830	41898446479	48175007726	121000000000	26808928213	32775285507	42078199019	80355126738	41526060379	24869135972	101000000000	40994621355	25051100222	18457738696	54654727976	37658459647	27145115878	34415271823	13232982638	17547147830	26165254169	27021000219	18726366009	94131424821	36902958700	14732393646	29461028519	70509036911	114000000000	111000000000	34008288774	36702248542
ppm_1_1381	7785142718	7785142718	7785142718	7785142718	7785142718	7785142718	7785142718	7785142718	7785142718	7785142718	7785142718	7785142718	7785142718	7785142718	7785142718	7785142718	7785142718	7785142718	7785142718	7785142718	7785142718	7785142718	7785142718	7785142718	7785142718	7785142718	7785142718	7785142718	7785142718	7785142718	7785142718	7785142718	7785142718	7785142718	7785142718	7785142718	7785142718	7785142718	7785142718	7785142718	7785142718	7785142718	7785142718	7785142718	7785142718	7785142718	7785142718	7785142718	7785142718
ppm_1_149	16071251105	21837142091	17991217742	24015167645	16389141527	17340947494	14051423460	15692198475	15878015874	13802828370	17351962792	13904151662	11792626535	14025151689	27804196855	13965291151	22109116655	7025540814	14210775944	23375319477	17987562106	12395485586	17918968507	15491119201	23414647895	20550971579	14264084878	18157161535	16194193980	14258377024	7739668766	16123490852	16075608123	13130866083	12315867721	7141070348	12322117507	13632922471	10830852467	14307714006	14057134283	15782939886	10061584429	12647308316	18888699480	16046764777	18183101340	9562672277	15040479061
ppm_1_1582	23135904073	29577067428	27867797300	32005331837	26131791249	27204211643	24589348901	25222545387	22719093054	21987561112	23839723189	22402833884	20957982780	23039195644	36863763215	22124570670	33358343135	36073746565	23466487798	35172475009	26061187012	18888727638	27631616870	23961806433	31937692961	30550620768	21011017694	26546551771	23456675450	21630520239	14451496765	23758081987	23516433464	21345106560	17604970159	13014004168	17342526806	20740096071	18444431983	19401637736	21267066506	23263611906	13433073286	19472554872	26053318905	24430562064	26022077568	16575988833	23468126043
ppm_1_1665	21725498591	28804782068	26953046501	30535426355	24698523562	25194751374	23876573978	25273939069	22119391837	18931377215	22999233634	21050896558	19557082192	21916923531	36380141425	22124570670	32521820518	36191244157	22687214613	34884399080	26667777560	18196900877	27001224242	22834141422	29016752921	29824302187	21442046658	27538287200	23350621034	21682168709	12673090583	22584689823	22225023657	19762702485	18329439051	12072832101	17574221207	19330689820	16186767080	20589507917	20824965283	21423217849	14152039880	19825307667	25668661399	24272825935	26973139253	14087080586	22291419629
ppm_1_1745	20667330541	27175806245	24590991134	30414904850	21730821569	22861511140	17501576167	24325013073	20924143826	14055784691	24067488189	18303329179	16378960241	18545374736	34309421570	8181231921	29233489752	32948353948	21144497253	32595543763	22423343923	17105998312	24709806592	21181365698	25832813835	28705537351	20813823828	24350290214	22221812877	21384814297	9474862566	19784363861	20351384067	16766363034	18049754694	8770875715	17730318499	18595473521	13155997877	22141503106	16662944716	18482814776	14308549286	18722838776	24914340868	19924792926	23498614465	10547449619	19941128484
ppm_1_2186	1700000000000	1390000000000	1830000000000	2240000000000	1690000000000	1630000000000	1830000000000	1750000000000	1400000000000	1470000000000	1710000000000	1220000000000	1880000000000	1470000000000	1970000000000	1410000000000	2250000000000	2350000000000	1510000000000	1850000000000	1590000000000	1110000000000	1390000000000	1480000000000	2180000000000	1600000000000	1370000000000	1370000000000	1420000000000	1100000000000	1030000000000	1790000000000	1470000000000	1180000000000	1180000000000	932000000000	997000000000	1300000000000	1270000000000	1040000000000	1320000000000	1320000000000	692000000000	1150000000000	1570000000000	1330000000000	1520000000000	1380000000000	1550000000000
ppm_1_2501	456000000000	336000000000	453000000000	669000000000	391000000000	384000000000	361000000000	493000000000	381000000000	348000000000	431000000000	106000000000	458000000000	106000000000	553000000000	319000000000	564000000000	106000000000	421000000000	426000000000	381000000000	106000000000	312000000000	353000000000	106000000000	381000000000	289000000000	290000000000	396000000000	106000000000	187000000000	106000000000	343000000000	263000000000	262000000000	168000000000	227000000000	106000000000	106000000000	106000000000	288000000000	106000000000	137000000000	337000000000	106000000000	272000000000	363000000000	293000000000	361000000000
ppm_1_2646	383000000000	282000000000	377000000000	76841476490	328000000000	321000000000	320000000000	410000000000	323000000000	280000000000	365000000000	200000000000	396000000000	255000000000	76841476490	76841476490	477000000000	559000000000	353000000000	353000000000	76841476490	208000000000	255000000000	293000000000	473000000000	313000000000	248000000000	253000000000	76841476490	76841476490	160000000000	429000000000	283000000000	213000000000	220000000000	144000000000	184000000000	184000000000	219000000000	165000000000	253000000000	238000000000	76841476490	76841476490	280000000000	227000000000	76841476490	244000000000	299000000000
ppm_1_2796	384000000000	286000000000	384000000000	598000000000	340000000000	319000000000	326000000000	427000000000	331000000000	288000000000	364000000000	203000000000	400000000000	264000000000	460000000000	280000000000	476000000000	552000000000	367000000000	364000000000	335000000000	206000000000	263000000000	304000000000	481000000000	315000000000	252000000000	77986564931	343000000000	187000000000	161000000000	424000000000	294000000000	221000000000	223000000000	142000000000	184000000000	178000000000	211000000000	161000000000	215000000000	242000000000	131000000000	313000000000	77986564931	236000000000	318000000000	247000000000	310000000000
ppm_1_2965	33330460501	33330460501	33330460501	33330460501	33330460501	33330460501	33330460501	33330460501	33330460501	33330460501	33330460501	33330460501	33330460501	33330460501	33330460501	33330460501	33330460501	33330460501	33330460501	33330460501	33330460501	33330460501	33330460501	33330460501	33330460501	33330460501	33330460501	33330460501	33330460501	33330460501	33330460501	33330460501	33330460501	33330460501	33330460501	33330460501	33330460501	33330460501	33330460501	33330460501	33330460501	33330460501	33330460501	33330460501	33330460501	33330460501	33330460501	33330460501	33330460501
ppm_1_3116	26420399739	26420399739	138000000000	26420399739	26420399739	26420399739	26420399739	26420399739	26420399739	26420399739	26420399739	69344257061	26420399739	88354862340	26420399739	26420399739	168000000000	154000000000	26420399739	121000000000	152000000000	26420399739	26420399739	26420399739	26420399739	26420399739	26420399739	111000000000	26420399739	75572622873	26420399739	26420399739	26420399739	26420399739	83928827737	26420399739	70692825332	26420399739	67787402618	51019981069	26420399739	26420399739	44837188557	26420399739	26420399739	106000000000	143000000000	26420399739	26420399739
ppm_1_3227	70539348541	48382314258	68387757565	116000000000	62668769497	50779348787	57963681831	73515773393	47584398875	57308484295	58383181045	38107815968	66266310123	56076104843	81049830931	52430361908	83503120660	69542260014	67809111090	58290159415	12230554731	39837826579	41098827971	58298363387	99867286213	51121938387	44146648058	12230554731	12230554731	37324048959	28120281482	76946299758	48830015725	34249296179	35708594837	12230554731	12230554731	31079341643	33537799598	12230554731	12230554731	41390076862	12230554731	53519086700	48583945714	12230554731	12230554731	43496054365	59417244929
ppm_1_3329	61691638849	46432034354	59642055484	107000000000	58548678125	44634424277	49757117668	58876055306	43041118396	52383369311	50726905109	34228433016	53877843225	51708522960	80095829540	44819974251	74357690375	62236163980	61318154928	55893520328	10916104103	10916104103	40571301086	55447735206	89004106183	47995680741	37982416629	10916104103	59773596840	32077126583	23595397919	72345610034	44610896810	33468610552	29581906861	16861416630	26187084477	28136147432	28616400233	17555649008	10916104103	38728678121	10916104103	53102617758	48937742166	10916104103	10916104103	38127446384	54476355698
ppm_1_3427	57817031819	57288632344	58793940198	109000000000	65926655446	42896279293	37405537997	46733720782	46916765517	52499180467	44169025513	31897315268	41739792395	45515098770	104000000000	39156862596	73435789600	69160583165	65437737185	66432560215	10094059550	30125597690	10094059550	64054533009	86112228258	55390178453	35953932313	80508971287	85430158107	30765611807	22525542986	82567652795	46694432997	10094059550	29522444048	13518019013	32675715771	23764481681	27023518198	14955000947	10094059550	42812705912	10094059550	71743540685	61033545293	80076045641	106000000000	42405316952	55982989088
ppm_1_3511	9113114815	9113114815	53797024881	98232239174	65489955109	9113114815	9113114815	33843838382	9113114815	49621992454	9113114815	28323273923	9113114815	38331635230	9113114815	32908333572	9113114815	9113114815	9113114815	65404054870	113000000000	9113114815	56281073133	62675487556	9113114815	9113114815	9113114815	81307211165	9113114815	28524691980	21568631961	9113114815	9113114815	47558484356	27661005791	9113114815	9113114815	9113114815	25203948819	9113114815	83389387711	9113114815	37736900658	9113114815	9113114815	81591399598	106000000000	46115119372	9113114815
ppm_1_3636	3304743310	3304743310	3304743310	3304743310	3304743310	3304743310	3304743310	3304743310	3304743310	3304743310	3304743310	3304743310	3304743310	3304743310	3304743310	3304743310	3304743310	3304743310	3304743310	3304743310	3304743310	3304743310	3304743310	3304743310	3304743310	3304743310	3304743310	3304743310	3304743310	3304743310	3304743310	3304743310	3304743310	3304743310	3304743310	3304743310	3304743310	3304743310	3304743310	3304743310	3304743310	3304743310	3304743310	3304743310	3304743310	3304743310	3304743310	3304743310	3304743310
ppm_1_3787	1765876990	1765876990	1765876990	8839328339	1765876990	1765876990	10283815563	7831237195	1765876990	1765876990	1765876990	6635296806	1765876990	1765876990	1765876990	1765876990	1765876990	1765876990	1765876990	1765876990	1765876990	1765876990	1765876990	1765876990	14240238235	1765876990	1765876990	1765876990	1765876990	1765876990	1765876990	1765876990	1765876990	1765876990	6055283492	1765876990	1765876990	3958997802	1765876990	1892159872	1765876990	1765876990	4397614694	1765876990	1765876990	1765876990	1765876990	1765876990	1765876990
ppm_1_3904	11826984730	5252057299	12621663441	5253075229	10243329500	3028232559	10187829259	7799707552	1985081988	7719610490	3791233673	7839766573	8456383656	9620904456	6073018627	9949526385	16373098548	5720687582	10758754300	7036176223	10386451582	7943552825	4257687831	11294889061	10877127930	6262291170	9342669309	3775736211	12212170866	10142449168	5783640553	12041523458	2317389631	3144794122	7782421018	5085377597	8666697878	3818144833	6859848981	3223515573	2760124813	3014104463	6331842428	8554050994	5594968573	5996520517	10501192521	8681176874	10113424605
ppm_1_4316	1861025880	1861025880	1861025880	4729229368	1861025880	1861025880	1861025880	1861025880	1861025880	1861025880	1861025880	1861025880	6061303901	1861025880	1861025880	1861025880	15381846504	5009404564	1861025880	1861025880	8616767725	1861025880	1861025880	1861025880	1861025880	1861025880	1861025880	3998252261	1861025880	1861025880	5470360806	1861025880	1861025880	1861025880	1861025880	1861025880	1861025880	1861025880	1861025880	1861025880	3524133069	1861025880	1861025880	1861025880	1861025880	5238647162	8843805771	7279776675	1861025880
ppm_1_441	11079284417	8530712893	12007502445	6458982290	9218115396	4644025803	8681542547	3237553538	3252788643	6278970459	4339943204	7605603035	7368464213	9908206110	6703897985	3237553538	3237553538	6562511010	11128950019	9488670099	11513588301	9769529301	7279222598	11412737212	11974408289	8656799489	11924066956	7306810935	3237553538	12339099805	6177382613	10680250113	4225095923	4653581470	8754491868	6155680418	11069940134	5437998495	7136206061	7092990470	5327693411	4145377968	7198570076	8972447812	7021410591	7803979368	11976191744	7890517851	10923656198
ppm_1_4651	13235841699	10576156652	14751244357	12095152810	11283916692	6367777467	10219248007	9575011068	5010388660	8702667074	6866025619	9723333045	8176132382	12736379299	13911290641	12520144081	25030344845	16233939693	12783567062	17078238337	11838224372	10553758093	10469866093	14177402605	18921734248	10987097226	13020040525	7546484870	16604690638	13244532096	8738068552	13694412493	9333341105	5428962942	14707724092	6103223447	11505315979	8658248468	8035854455	7909401642	5113762704	5821596099	8402200140	10714598547	13155265076	7866609633	12340539589	9119856487	12610206162
ppm_1_4733	17777869611	14616087240	18291830920	22361038608	15280776303	11588128626	12422438440	12061387074	9148168005	14655049880	12911425171	13900355004	12108197369	18104621615	21346876142	14175922282	31660857504	28779077838	16392471196	21661646739	16091137656	12376528690	13259136371	17754036768	28631661306	14752044851	13789112314	10836424486	19984430838	14056245556	11711398201	19296940560	14214564705	7774093638	20266318287	7426624612	11677624137	12159470965	11605370903	7899611218	9528953580	9787758641	8356102720	11879443303	21819512990	11549061011	15668007044	14074825692	15196507541
ppm_1_4804	24660466414	20352481848	23797284785	36474080013	21096497607	17686691845	15418096380	15872947017	14348807911	22976962526	20030394767	19916621894	17542528973	25869440222	33238855096	17199342481	34125667208	44403844873	21901039224	23326750187	20852320734	15013732189	14499932514	23234314753	40335086104	18922199191	15097983466	14310645754	21489638529	16078135204	13244349038	27226890646	16901640744	10982324089	22245857575	9172914320	12129286789	14034016920	16571953007	8440692747	14066343457	15618225545	8487219279	13914382539	32543563738	15567791666	19481592434	20618711745	19232782217
ppm_1_4968	23682370141	17648394381	21110727960	35212390226	19982046722	15705723958	14328928267	14112996067	14317440308	24174888694	17694625942	18323927881	17775611016	24381596472	30113659455	14976905336	17353227381	41173430122	19298759235	10369481327	19443497994	12681853829	7849591705	20792103030	37629795172	15866140127	12790910340	12860540887	12173601136	14021301652	7663552201	27986678085	9895763849	10323967074	10766937795	8794575061	9738714466	7791682029	15074570917	6875254828	13570472384	15394528641	7048465390	11674133743	28772280260	14503130191	17454839239	20069625170	18123400689
ppm_1_5039	14521028059	10216899266	13055613767	19564764558	12734020210	8714657657	9941457855	8656233722	8335270176	13933082566	9821746089	10655910673	10933469539	14384601010	16519695612	9772393827	10771220586	21920782911	11892164054	5728582079	12265535274	8216863920	5006269076	12947886222	22150119981	9196773773	8853415411	7482911740	8544469130	9765455998	5359843782	18678007948	6446416928	5986865228	6500962128	6228037389	7013177955	4819954653	9293532817	4461286536	8121750830	8070236208	5430021971	7671027160	15150346653	8793400197	11299671072	13073761046	11902185814
ppm_1_5118	8699960807	5984858651	8217602535	8745535367	9365957924	4099440535	6636184169	5402307172	3813325366	6785598547	4964998722	5807290235	6147683287	8140073887	8144539914	6704651759	2869565493	9452731994	7310103802	2869565493	7325808185	5801091863	2869565493	8029134394	11666182562	5273674160	6728184535	4240222165	2869565493	7286028696	2869565493	10568545076	2869565493	3330776951	2869565493	4568017353	6014131237	2869565493	5663366849	3596605607	4430127654	3822716419	2869565493	5611828711	6594925630	4746280304	2869565493	7931512583	8519896344
ppm_1_5612	49104686800	34917128337	44321398571	61800622496	40627314560	38584930177	45850556601	41239512881	37545773886	40385994748	46112091604	30383973064	44573044204	40734735643	63515807310	31235138980	95302401693	76276894843	34271693969	65531698915	121000000000	25490831667	43568668881	38236495323	64073786872	39013196121	27685553009	13421612953	62838506717	23795764619	28660901020	53483319406	36209110892	25445628301	49067722167	13421612953	27576601169	35023290362	23982016907	18863966459	91579022941	33201536411	15367130313	13421612953	41652945098	13421612953	111000000000	26766480159	39604674221
ppm_1_5712	77287711156	56570690224	71821594928	127000000000	59942138652	70321811556	61050857274	77840790015	68299922557	55009193093	78943240778	39587244010	87102307081	52748433543	97619538333	48666328745	125000000000	141000000000	72770524684	86873400207	16079030747	39515469813	54896030198	56859680348	102000000000	59105234045	42068450629	66825423710	77749108139	34553380334	35748479610	91906529806	52604377003	37436310862	66592690910	30873268083	33715812574	40215117552	45580627065	35173529752	37080682716	43667199815	22306385163	53135799656	61611368295	67807330860	74285466889	47369121431	54371777126
ppm_1_5927	92679705759	72955524972	95643888439	166000000000	77733589542	81000050886	68649847351	104000000000	83717814137	63496631255	89711480492	40607988871	103000000000	56172999136	101000000000	64834522024	88323816908	156000000000	103000000000	64374717391	27248193125	47473070039	44012367952	74334914909	115000000000	75399969968	59266596711	59174620606	59284874935	44486209614	32363559100	119000000000	62866142260	47410891566	27248193125	31772611173	40481696777	34788387321	58207884065	37288642126	57998966749	53141222780	37490261135	76704837607	66919948069	61837079075	27248193125	62848933999	67560594816
ppm_1_6027	62142093759	50748451984	67986956692	102000000000	55307001291	51885912025	47926498881	64762119564	17415682845	45716368563	17415682845	17415682845	63849201361	39135648555	17415682845	47429747170	44071967197	82114949816	66226957177	31349514759	17415682845	36462982975	22933142761	51555742429	17415682845	53813149249	47882848659	17415682845	17415682845	38121410360	21065500396	76920154689	42686664001	35403341300	33961566573	21632125606	27244058444	20833868274	40327667232	24086544584	17415682845	38773297449	34155923288	52405357170	45936609448	17415682845	17415682845	44789526866	49994302113
ppm_1_6123	6059074583	6059074583	34815020712	6059074583	29084524177	23016767438	24818977033	28197222684	6059074583	23942884365	6059074583	15980061908	28294914291	21030685522	6059074583	25943545362	6059074583	6059074583	6059074583	6059074583	6059074583	20989770384	6059074583	26315689940	6059074583	26594362580	29877083057	6059074583	6059074583	25363969874	9925095495	6059074583	20178572176	19264856259	6059074583	10882038123	12973558048	8754099126	22402153128	6059074583	6059074583	19513032358	24537275343	6059074583	6059074583	6059074583	6059074583	26700783867	27570495424
ppm_1_6306	3188735247	3188735247	3188735247	3188735247	3188735247	3188735247	3188735247	3188735247	3188735247	3188735247	3188735247	3188735247	3188735247	3188735247	8755564046	3188735247	10975692059	3188735247	3188735247	6155403438	3188735247	3188735247	5234815716	3188735247	3188735247	3188735247	3188735247	3188735247	8580567536	8560089003	3188735247	3188735247	4835087962	3188735247	8177795096	3188735247	7241281559	3188735247	3188735247	9722936360	3188735247	3188735247	3188735247	3188735247	3188735247	3188735247	3188735247	8009813238	3188735247
ppm_1_6807	14411490150	11521583340	14677526889	17825312392	11067178347	11757650766	13308780080	11396646890	10304291124	15055687510	14295041999	12132822736	16820558083	18505895187	23948744246	11861925033	18088158910	20084544177	13564303420	12687241853	35588070546	11113351586	8910106031	13850014371	22509595469	11165258511	11660386178	25089995758	13826758958	11044065333	7621354889	15533504156	10548646510	7663857569	15488591792	10024419687	9067253199	7842935653	8714335991	13774931705	26851872196	9547664313	16596721221	10206775368	21101135830	24957663248	32021422438	13755727862	13337604152
ppm_1_7189	3244809839	4.87193e+08	2180308862	4.22609e+08	1209901417	7.69194e+08	2167191687	1103651178	4.501e+08	1369322021	3.99194e+08	1051923459	2593885379	2306692445	1419346048	4936073937	3111303445	8.11838e+08	3353470495	5.09785e+08	20140053160	2665960219	1395250852	4541886063	2348536220	6.40634e+08	10434120646	15550203920	3224949536	9765809652	6.21863e+07	2586064725	6.21863e+07	1803470123	7949305589	8760658938	8776830378	2820272469	3014356230	6.21863e+07	17087949887	3.32126e+08	6.21863e+07	5279437515	1163650803	15205672440	18188174405	4751131673	2691328119
ppm_1_7341	2472211337	2.09446e+08	1.03944e+08	1.03944e+08	1089171983	4.8113e+08	1787225904	1.03944e+08	1.03944e+08	8.97795e+08	1.03944e+08	7.05256e+08	1367111826	1.03944e+08	1.03944e+08	1.03944e+08	2438643984	5.70584e+08	1.03944e+08	1.03944e+08	3035778307	1.03944e+08	2172814911	1.03944e+08	1717620191	1.03944e+08	1.03944e+08	2475799598	2837425340	1.03944e+08	5651657595	2133478092	1.03944e+08	1.03944e+08	1.03944e+08	1.03944e+08	1.03944e+08	1.03944e+08	1.03944e+08	1.03944e+08	4099978242	1.03944e+08	1.03944e+08	4134702196	3.59391e+08	3152513567	3161373018	4559025379	1.03944e+08
ppm_1_7489	2955080955	6.93724e+08	2143730325	1044883916	1274091104	1443340862	2216289624	1604974854	7.25226e+08	1243503957	7.42346e+08	8.22265e+08	1422180873	1854840861	1256379517	4105441283	2865602933	1614272371	3667278280	8.57865e+08	3578051735	2800498570	2651261446	4117212396	2307141996	6.90888e+08	2.77206e+08	3200234155	3365965479	8888712734	2.77206e+08	2505554823	7.71639e+08	2351281227	7711232860	2.77206e+08	2.77206e+08	4204317327	3591007478	2.77206e+08	4836133687	8.62167e+08	2.77206e+08	2.77206e+08	8.2235e+08	4144215498	3757432129	2.77206e+08	2543108456
ppm_1_7658	2295217915	9.43536e+08	1609423803	3.66769e+08	624485286	1637293100	1850538322	1299430627	8.47878e+08	6.97617e+08	5.63129e+08	6.37627e+08	1416962084	1401628452	4.34761e+08	4401195812	2114203377	4.26084e+08	4081202961	5.66079e+08	5359501860	2897595936	2359462499	4078194784	1375110298	7.86282e+08	1.39138e+08	4923058267	3539432702	9013308971	1.39138e+08	2153208962	7.8465e+08	2349239964	1.39138e+08	1.39138e+08	9934234052	4193064134	4055100835	1.39138e+08	6874550567	8.22882e+08	1.39138e+08	1.39138e+08	2.58315e+08	4804172164	5308154845	1.39138e+08	2225319335
ppm_1_7849	2307512339	503812087	1351153220	4.07732e+08	5.04425e+08	3.54784e+07	3.54784e+07	1353179449	3.54784e+07	4.12156e+08	3.80847e+08	7.13101e+08	1065102846	1211222588	3.54784e+07	3.54784e+07	1839445937	4.63338e+07	3.54784e+07	571094178	3829298137	2764149421	2495561275	3.54784e+07	8.46484e+08	4.98396e+08	3.54784e+07	3763421328	3007887480	3.54784e+07	3.54784e+07	1799619608	9.17079e+08	3.54784e+07	3.54784e+07	3.54784e+07	3.54784e+07	3.54784e+07	4187602672	3.54784e+07	5455445523	8.89826e+08	3.54784e+07	3.54784e+07	3.54784e+07	4041458293	3892585598	3.54784e+07	3.54784e+07
ppm_1_8013	2295878358	7.31164e+08	1484952842	7.11834e+08	8.12563e+08	1936011567	1786095598	1858133467	1357502029	6.71137e+08	7.04918e+08	9.19447e+08	1358181429	1442288437	6.18044e+08	2.23658e+08	2069843433	4.07457e+08	2.23658e+08	1006926270	5188236032	3444155394	3681078131	4923849570	1160696575	8.48436e+08	15119644851	4876538049	3309881262	7815190818	22992353874	1998331161	1618253708	3646023244	7025986740	2.23658e+08	11224807522	2.23658e+08	2.23658e+08	2.23658e+08	7373203427	1499217788	3163793398	2.23658e+08	4.42561e+08	4983077485	5094652492	2.23658e+08	2453350142
ppm_1_8184	3048101769	1074188542	1777773628	1152484836	9.94897e+08	2548503601	2141568625	2314759628	1838849807	8.46954e+08	7.61312e+08	1146596725	1669025869	1796714856	8.75453e+08	6586150319	2443265116	1234049117	2.60649e+08	1496088649	6741766024	4087640063	4430217798	5571257764	1527781904	1182396635	15104516447	6055158191	3741528025	2.60649e+08	23165364801	2407309242	2231841751	4377934739	6073714097	21899490770	11125451070	7453365151	5754184984	3286044631	8735697858	1971002940	2404082013	2.60649e+08	8.41596e+08	6156519184	6472822543	2.60649e+08	2828986301
ppm_1_8348	2640744495	1065431403	1602819752	1046880845	8.76596e+08	2920770991	1873289136	2527229854	1992284973	5.80276e+08	6.83122e+08	1053332892	1290475964	1544972876	7.27621e+08	7108470301	2061492979	7.00037e+08	1.16311e+08	1533477457	5134970170	4272278158	4927852843	5978159322	1161992683	1140169801	1.16311e+08	4741774243	3714425876	5894559190	1.16311e+08	2068872111	2444569482	4901792050	4756551072	1.16311e+08	1.16311e+08	1.16311e+08	6889770643	2714170025	7498264825	2162127476	1773088958	1.16311e+08	6.8128e+08	4774627985	4882619977	1.16311e+08	2759654619
ppm_1_8524	2677030310	1537347555	1670170836	1618277194	9.17098e+08	4060527203	1998382642	3166520786	2788554689	7.31718e+08	1025624020	1142498872	1292214544	1531559543	9.8691e+08	7.90747e+07	1936585615	728373006	7.90747e+07	1963771633	3913634490	4996641198	6010958982	6869165628	1089714844	1473028376	7.90747e+07	3753642371	3962110062	5433918690	7.90747e+07	2050153630	3339534535	6077774963	4325977562	7.90747e+07	8934738067	9577887506	7.90747e+07	2557337303	6736567224	2921548751	1550679295	7.90747e+07	8.9389e+08	3569930207	3639364413	7.90747e+07	2840390598
ppm_1_8702	3297290987	1731219758	2006932062	2137006756	1131962667	5143736924	2304166170	4130959331	3495957911	1098935780	1353585997	1488931014	1573461333	1829701174	1538706981	6.3778e+07	2271602496	1668860555	6.3778e+07	2511972238	4461136529	5852271680	6909242171	7804972905	1538559004	1855829793	6.3778e+07	4111297251	4162379764	6.3778e+07	6.3778e+07	2200580731	4129267212	7095566028	3946370802	6.3778e+07	6.3778e+07	10457655708	6.3778e+07	2093038420	7166064513	3736329465	1337088130	6.3778e+07	1436086072	3918967156	4104430315	6.3778e+07	3212899277
ppm_1_8853	3013498755	1909643991	1909248723	2404005563	1031007960	6122412463	2246036135	4335120438	4018804779	9.87112e+08	1443271827	1406462267	1470543386	1610452698	1418311018	8.87284e+07	1970954336	1099989971	8.87284e+07	2712900229	4346602740	6704805691	7563535425	8354078866	1330028022	1973400968	8.87284e+07	4033726163	4266579480	8.87284e+07	8.87284e+07	2050719015	4775963821	7913890313	3614942568	8.87284e+07	8.87284e+07	11037192105	8.87284e+07	8.87284e+07	7008425408	4336229961	1194286549	15128172234	1374982473	3790695371	3927602781	8.87284e+07	3191173450
ppm_1_9047	3637388161	1.45617e+08	2321431299	3640076332	1244304092	1.45617e+08	2611032404	6041256573	1.45617e+08	9.43246e+08	1.45617e+08	1.45617e+08	1934273985	1.45617e+08	1.45617e+08	1.45617e+08	2218658174	1619645540	1.45617e+08	1.45617e+08	7489308192	1.45617e+08	1.45617e+08	1.45617e+08	1359652966	1.45617e+08	1.45617e+08	6309325745	4885325770	1.45617e+08	1.45617e+08	2214358799	1.45617e+08	1.45617e+08	1.45617e+08	1.45617e+08	1.45617e+08	1.45617e+08	1.45617e+08	1.45617e+08	9087354600	1.45617e+08	1423331469	15133900071	1.45617e+08	8821458699	6618539759	1.45617e+08	3616119808
ppm_1_9292	5.48441e+08	5676699425	6702027006	11004272556	5.48441e+08	5.48441e+08	5.48441e+08	5.48441e+08	5.48441e+08	5.48441e+08	5.48441e+08	5.48441e+08	5.48441e+08	5.48441e+08	8828673833	5.48441e+08	5.48441e+08	6999762590	5.48441e+08	5.48441e+08	31115886699	5.48441e+08	5.48441e+08	13640167774	7825309847	5.48441e+08	8002453318	23874206983	5.48441e+08	5305783242	5.48441e+08	5.48441e+08	5.48441e+08	5.48441e+08	5311803484	7875013447	7334281858	5.48441e+08	5.48441e+08	3352592226	26761150046	5.48441e+08	1880425211	5.48441e+08	5.48441e+08	22119270020	28781667841	5.48441e+08	5.48441e+08
ppm_1_9468	9336539359	7497175790	6.13792e+08	10990993685	6617769211	17773496791	7879718757	12324183587	12210542251	7566888840	9374141054	4845882216	7779806064	5530325764	9376057486	16285735076	7678971122	6.13792e+08	21747129614	9326125234	34715369609	6.13792e+08	13885862662	13640167774	8335016683	9002966506	6.13792e+08	26177895557	12784845318	6.13792e+08	6.13792e+08	11406641805	13902028836	15190662241	5369910148	7898510257	6.13792e+08	14117592769	26150774734	6.13792e+08	29139267454	12883072824	6.13792e+08	13940990834	6.13792e+08	24462857933	31537044268	22072513421	9470849297
ppm_1_9549	6.92273e+08	6.92273e+08	6.92273e+08	6.92273e+08	6.92273e+08	6.92273e+08	6.92273e+08	6.92273e+08	6.92273e+08	6.92273e+08	6.92273e+08	5446926887	6.92273e+08	6403131298	6.92273e+08	6.92273e+08	6.92273e+08	8909729799	21747129614	6.92273e+08	6.92273e+08	6.92273e+08	6.92273e+08	13928500488	6.92273e+08	6.92273e+08	6.92273e+08	6.92273e+08	6.92273e+08	6.92273e+08	6.92273e+08	6.92273e+08	6.92273e+08	6.92273e+08	6.92273e+08	6.92273e+08	6.92273e+08	6.92273e+08	26568519195	6.92273e+08	6.92273e+08	6.92273e+08	6.92273e+08	6.92273e+08	6.92273e+08	6.92273e+08	6.92273e+08	6.92273e+08	6.92273e+08
ppm_1_9628	7.18377e+08	7.18377e+08	7.18377e+08	7.18377e+08	7.18377e+08	7.18377e+08	7.18377e+08	7.18377e+08	7.18377e+08	7.18377e+08	7.18377e+08	7.18377e+08	7.18377e+08	7.18377e+08	7.18377e+08	7.18377e+08	7.18377e+08	8909729799	7.18377e+08	7.18377e+08	7.18377e+08	7.18377e+08	7.18377e+08	7.18377e+08	7.18377e+08	7.18377e+08	7.18377e+08	7.18377e+08	7.18377e+08	7.18377e+08	16197181459	7.18377e+08	7.18377e+08	7.18377e+08	7654787328	7.18377e+08	7.18377e+08	7.18377e+08	7.18377e+08	7.18377e+08	7.18377e+08	7.18377e+08	7.18377e+08	7.18377e+08	7.18377e+08	7.18377e+08	7.18377e+08	23303942204	7.18377e+08
ppm_1_9777	85652764986	57978845999	84246895474	159000000000	69908289559	76324957372	65811136318	133000000000	82567171582	60612426697	83193063706	37581343412	90531864608	50134574874	106000000000	65490553739	91743056455	89152022654	96715983727	79174372173	64809484781	48967545771	62473447412	67223950410	101000000000	68000741937	48799209921	48126321593	76803438911	32330862063	38920156804	77260165104	74249520539	58526973397	52921396923	30472605050	43259035408	39319648639	49954578420	26009778152	52125653422	57207206158	18194519213	75276546488	1998831071	43520682435	60049555125	66702226348	65593182178
ppm_1_9937	85379923095	55867120826	83265946166	155000000000	68410387971	75826511118	66086412394	133000000000	80765642943	59457241126	80639826302	34650572490	90281082130	46699282894	101000000000	63782321128	90881337965	88237227221	95791321263	77001549776	83161060081	48399107685	60426965496	65773422333	99842421766	66803447777	48014949894	61239997325	75418006634	32220245976	37677506330	76817772601	72245395352	57263861866	50891780750	30099938330	42487661743	37482663348	48951701930	24964390172	65625564063	56246295408	1960822583	73999208186	54907388619	55441484040	74563142637	64225995191	64452080963
ppm_2_0032	1517788911	1517788911	1517788911	1517788911	1517788911	1517788911	1517788911	1517788911	1517788911	1517788911	1517788911	1517788911	1517788911	1517788911	1517788911	1517788911	1517788911	1517788911	1517788911	1517788911	1517788911	1517788911	1517788911	34344860022	1517788911	1517788911	1517788911	1517788911	1517788911	19481177656	22509736400	1517788911	1517788911	1517788911	1517788911	1517788911	1517788911	24847821729	33945921716	13453578362	1517788911	1517788911	1517788911	1517788911	1517788911	1517788911	1517788911	1517788911	1517788911
ppm_2_0104	28432326586	19909331425	24503297135	50933041629	21402982347	36263744682	21445421783	35406487774	29317125768	19901467072	9.50085e+08	14246002156	24026913489	19749311245	29081444963	26508706051	25507692767	20045156039	31976042924	26934705509	9.50085e+08	26472432418	20891881464	24460387451	33019213796	20958408408	15035941089	9.50085e+08	22437247604	11902312650	16117478733	26066560704	31272027974	21971513269	11572905812	9095333550	9510777039	9.50085e+08	26208123919	7792578293	9.50085e+08	27792669218	3343811390	9.50085e+08	9.50085e+08	9.50085e+08	9.50085e+08	25016136302	23573400318
ppm_2_0194	51770952072	37184078965	47099555738	102000000000	43030033544	59334213660	44381723490	61377586731	49545373629	41951945469	49578325576	28690435450	47012779935	43190831283	62846420863	43361326064	51122035813	40980384958	54396149288	48775982080	1605820021	39740408083	34976275809	43067097514	69080099357	38651103400	27664912677	29709469772	37789764219	21247924667	23369688353	51992295254	53289556995	33744656469	21916709141	13970311055	14459471710	1605820021	34040997594	14675307394	1605820021	44863659856	5773503366	37099006289	39383972241	26495878091	1605820021	35806602993	44297493467
ppm_2_0291	56022478612	40416589532	50109706117	111000000000	46277798638	62342494168	49789292789	64797179714	53201131257	47757249957	57676141578	32594608926	53784421230	49901128921	72335304625	44943319050	56029770435	52380721345	56685757185	54186954178	53713178442	41934181633	37052426864	45951393714	78607599118	44962015572	28755866916	37646586495	41127638821	21822014621	23850165724	58362298145	57796186955	35438654883	24279891554	15055572345	15151093734	33473331643	35075682651	15090720090	40788294825	49520020054	6010823883	38613062748	48001722871	34002108482	48905394798	37609269772	48802354099
ppm_2_0353	1147486255	34442670211	40070940940	1147486255	34138449406	1147486255	39291015709	1147486255	1147486255	42701779308	1147486255	29627945015	41450989352	40910781956	1147486255	1147486255	46691033299	51044042727	1147486255	45689112920	56705538278	36710649660	32496332873	37267827425	1147486255	39223474599	1147486255	39911325580	1147486255	16777673938	20694013840	1147486255	1147486255	30924383276	1147486255	14170750128	14826328576	34382633940	34137993844	11511618708	42922475582	43989672868	6574537327	1147486255	45506227728	36699631435	50316606009	33275579844	1147486255
ppm_2_0425	6.17851e+08	6.17851e+08	6.17851e+08	65508623235	6.17851e+08	6.17851e+08	25714049499	6.17851e+08	6.17851e+08	28824600408	6.17851e+08	6.17851e+08	6.17851e+08	6.17851e+08	6.17851e+08	6.17851e+08	6.17851e+08	36154624562	6.17851e+08	6.17851e+08	45602071670	6.17851e+08	6.17851e+08	6.17851e+08	6.17851e+08	6.17851e+08	6.17851e+08	31048678693	6.17851e+08	6.17851e+08	6.17851e+08	6.17851e+08	6.17851e+08	6.17851e+08	16964958415	6.17851e+08	6.17851e+08	21372180998	6.17851e+08	6.17851e+08	34216590415	6.17851e+08	6.17851e+08	6.17851e+08	36926503072	28848333426	40500422856	6.17851e+08	6.17851e+08
ppm_2_0526	30697353369	23846252473	26058286050	46173880204	20647686017	33663120757	24227415081	27541721453	29256075772	28708326180	29237350613	18506836032	25911822164	27330586709	43285146531	20616744374	29256854845	38153964663	25046600978	33746259195	34170667365	27081823371	21947352448	23193170361	41444589210	26250915558	11334151216	21339419808	24391934445	8827672001	12724100916	31394248202	33956580893	21753397836	11088099524	7978871077	9492147246	17562397990	20704591667	5962213287	24442970243	33920477092	3321354263	16676582075	35355874893	19451133503	29315065775	21488134292	26843034660
ppm_2_0629	26587655828	19589775142	20812434853	36992357097	15314114939	27495970778	19412383658	22659069167	24507919031	21308179899	23257846458	13516530340	19206815807	19281781520	32096743805	16816710659	22676901204	29302153613	20753409354	28531729741	20651164705	23856712811	17187901152	18019067132	31135995360	21352626568	8750622417	11426720524	20001413344	6763559455	10218818984	24277648360	28136342285	17401542851	4.94678e+08	6128742239	7360747523	13405352942	17370558989	4568480808	13975186642	28408703804	2854615373	14065605910	25823852932	10625494534	16703440483	16586252649	21491873037
ppm_2_0738	27272388459	17845812345	19605957155	31044599974	13616219150	25069142482	20134752336	20498622235	22823669099	20137687307	21684922989	12590661562	18949343640	18200560237	27923711692	15681944798	21280137691	27562776775	17667167362	28011727009	17011012123	21262996507	15806621885	16756900822	27561556214	20555054489	7829291534	8933186674	18222999520	6764455683	8927493187	21275966732	26540610851	15818717469	3981744702	5533650772	6540799296	11502781718	16344278440	4374183431	11404299831	26590287626	2216314611	12057715905	23926934644	7558898356	13299815825	14405845740	20724368938
ppm_2_0835	25870345919	14557533149	17155162818	28075594060	11893035877	21690795906	18483118857	17773490431	20090921770	16946588181	19447636958	11297602832	17270420313	16102065950	22809956890	13119443056	18679714268	23299972236	15751168042	25834822769	14336068822	18825687806	13267827370	13787586773	23404591915	18745085275	6565824012	7176153975	16317577533	5054747413	7870206682	19307847505	23740893379	13794041604	3.6929e+08	4947691076	5720290187	9200965372	13695699224	3356136703	9365994151	23579318232	1987681533	10422301009	21005995361	6023431507	10861797596	12595830283	19140677687
ppm_2_0941	21148994946	9888822178	12221896933	22408652718	1.88987e+08	1.88987e+08	1.88987e+08	12803672004	1.88987e+08	9263207163	1.88987e+08	7526145724	1.88987e+08	9176412629	11536360825	1.88987e+08	12132636020	10870292565	11310193860	20257893862	9371974725	13778617829	8195033981	9106321856	13507514602	14020730800	1.88987e+08	4871196778	1.88987e+08	3352491306	1.88987e+08	1.88987e+08	1.88987e+08	9316561187	2294657593	3297928187	3840416332	1.88987e+08	8246630243	1.88987e+08	5512241236	1.88987e+08	1101014834	7034970226	13853047131	3804134551	7165488575	1.88987e+08	13704818484
ppm_2_1105	21667838722	9256119885	12019725371	14142233005	6395079176	13578719939	11911575409	8827879495	12164372778	8590197192	12677226977	8755180788	10049756573	9123066356	7684917324	7767096842	10813984523	8590200630	7784974598	20859646488	10971390842	11474115824	7436163901	8542978637	11070513223	14452888869	4948546782	6063236040	11054784522	4445097464	6007137670	10303240253	14420806916	8421601444	2894968078	3947252044	4194842497	5931431392	8724602981	2164857608	6808621182	14522504759	1729667207	4795693245	14304745212	6883687683	8673504183	9492944558	13042717917
ppm_2_1319	1.1117e+08	1.1117e+08	8298949483	1.1117e+08	1.1117e+08	1.1117e+08	7937772589	5106478596	1.1117e+08	4287989190	1.1117e+08	5290504930	6273208228	1.1117e+08	3009043352	4534739722	6114903637	1638336596	4078416156	1.1117e+08	5992757067	1.1117e+08	3535871332	4126220966	5186783964	1.1117e+08	2184942816	2081206808	7689265618	1724712931	3240665864	1.1117e+08	1.1117e+08	4665057913	1145401536	1739933354	2149683892	2736823124	4970739696	8.06983e+08	3127881791	1.1117e+08	4.39465e+08	2507874404	1.1117e+08	2401078122	3864999311	5144560930	10523897688
ppm_2_1502	21777737954	8320064055	11518889779	8751390171	4349115542	7694504492	9127583456	5423190858	7271526574	5631863725	1.51505e+08	6414953473	7957217504	6272477987	3792244225	5523098714	9281525278	1965098983	4836845482	18417288557	4871009569	7430483980	3913647787	4796770992	6950932845	13673896972	2877491153	1710130507	8098297787	2949240215	3477845783	7771787941	9347075961	4690999426	1782618771	2103829835	2858335874	2896321805	5311385692	1318535649	2313233864	9037678900	8.96499e+08	3423332121	11679939573	1770798975	3200106853	5288810149	11162098277
ppm_2_1636	2.9691e+08	9004672719	10892567269	8304423703	4071418579	7364403138	9104375336	5053206205	2.9691e+08	6318533781	14336491360	6238205897	8951854915	6279521251	4228639113	4695948074	8105886959	2414840299	4212639672	17440408485	7247281939	6855192823	3620291708	4265982060	7685799515	14131626049	2467577245	4143463266	8252436553	2116342400	3346491926	8398103227	8489393308	4498997537	1459674525	1903898375	2292882967	2822731463	4930658375	1141497577	4637382781	2.9691e+08	6.47102e+08	2681719581	11485423778	3660056446	5452968219	5063510752	10923583308
ppm_2_1737	176346129	176346129	176346129	176346129	4053117968	176346129	8928016858	176346129	176346129	6292321983	176346129	6208594211	8987765009	6251829648	3776936915	4262373446	176346129	176346129	3990456251	176346129	176346129	176346129	3363122362	3919268495	7676755967	176346129	2232917764	176346129	176346129	1801533717	176346129	8142466490	176346129	176346129	1158119926	1779625511	176346129	2601747417	4556536498	176346129	176346129	176346129	176346129	2511029200	11230313790	176346129	176346129	176346129	10717604463
ppm_2_1837	18969512744	8840459547	11353199259	1.10958e+08	4584077669	5481481342	9192745647	1.10958e+08	1.10958e+08	7001001881	15254518908	6306353787	9527866259	6487983363	4011417059	1.10958e+08	8821440033	2405155033	1.10958e+08	1.10958e+08	1.10958e+08	5315397189	3112969686	1.10958e+08	8171389751	13855484829	2063278486	1193179711	6629096282	1650644472	2873319124	8542816416	7100307837	3631556972	1236443992	1590422973	1959932565	2425449350	1.10958e+08	9.37878e+08	1.10958e+08	6745352163	5.01265e+08	1.10958e+08	11115278154	1252148123	1.10958e+08	1.10958e+08	10527165317
ppm_2_1946	1.22134e+08	9379966999	12022366384	6818894161	5058055990	5377232423	9509145158	3733489932	5262602749	7861232125	16055412722	6441299915	10317805550	6826948533	4445614962	3545862699	9743769736	3227688020	3051431883	15625066242	4357489201	5238205855	2914008915	3601930555	8947969914	14081539965	2138831596	1439103919	1.22134e+08	1763377804	2659440772	9161050244	6833196008	3572319341	1.22134e+08	1454021012	2209023548	2348840263	3813602755	1109847681	1938794448	6401722005	5.78646e+08	1989141507	11086939463	2306893808	3104398579	4338280854	10398513236
ppm_2_2035	3.6461e+08	9485084085	12214028751	6881854292	4857514693	3.6461e+08	9042130184	3786120329	5296174618	8334545323	16075626491	6445277251	10890962987	7030149505	3.6461e+08	3596342066	10134418640	3718640848	3152289641	15309686714	3.6461e+08	5007286250	2958092934	3889808062	9749775057	13965852816	2321077314	1914718310	6541848323	1889810490	2653464271	9419394451	6492838303	3401398746	1348646528	1506641178	2445537926	2472931782	3832410157	1040925590	2352304191	6004748624	5.76708e+08	2032790319	10605223671	3.6461e+08	3.6461e+08	4475910291	10276793813
ppm_2_2141	3.93604e+08	3.93604e+08	3.93604e+08	6763060645	4244266190	5261056573	3.93604e+08	3883563062	3.93604e+08	3.93604e+08	3.93604e+08	3.93604e+08	10966916907	3.93604e+08	4958699148	3436108277	9902874115	3194152619	3311755292	14572752219	4623855916	3.93604e+08	2966091138	3566550427	9905965949	3.93604e+08	2135935424	2208580322	6401804053	1692696219	2470983393	3.93604e+08	3.93604e+08	3401398746	3.93604e+08	1394188105	2075678351	2354897367	3721034652	3.93604e+08	2666019416	3.93604e+08	5.76708e+08	2112785674	3.93604e+08	2273460536	3289181064	4070113927	3.93604e+08
ppm_2_2284	16519375097	13199898363	15541705217	7711724764	7458567281	6608751123	10580530714	6373619369	6221602519	2016115868	16938670836	8719796847	12993139056	9051033377	8996730061	5499453063	14459733576	6327239944	5864560220	16053155647	7794421775	2016115868	5615728060	5443544138	13364961716	16222025286	3994328699	5504014834	8680422735	3974963467	3050560096	10940957118	7809241580	5016957327	3369995329	2298722736	3701634226	4228943461	4756819313	3535062364	4726745323	7353571861	3358559740	4516903681	11786964755	5342423370	6756393911	4238578867	11470259317
ppm_2_2426	30616138522	22404494874	28543803402	25416262349	21722782409	18234645739	30032644348	16765609209	18102229948	30118255901	31563932565	19556796382	28189184422	25655516210	35775308560	13433914518	31975710804	35656754908	10994669153	29395096703	21316031057	14000421051	16458578492	16566743328	38873982237	29157746128	10516573179	13994712884	20383057123	8572824521	7766174526	29000045578	22127154279	14291848583	6729708265	6159842289	9466506959	12310000193	9511119731	7883214116	14170559293	21491499003	6340321340	3756670048	26945429901	11866581599	17871903681	10803876376	25219757243
ppm_2_2541	41002541872	30956694676	37882745919	37383483801	29447827842	26904123782	42733128399	25233053743	26304533057	44467851434	41842208380	25542626512	39241157572	37370932426	56437471052	18662906713	42726791096	58647525175	16186381338	37918904517	29610972733	19825176438	22064810334	24736223710	57368286505	36677594040	13343712562	17926870660	26043426509	9917898320	10340241191	41384563377	31287825043	19491893023	6573746481	7962419497	11346800160	16715086326	14040859288	8683538326	20428687170	30903906882	8.11521e+08	15499451089	38187906956	14089478881	23792056633	15259767565	34065785831
ppm_2_2657	33338492659	32451416174	32142396872	1035603524	24654869991	1035603524	33478769281	20849567804	1035603524	36401434350	36335654237	21873234439	33495808756	30286970976	51497384438	1035603524	35729363600	46072339478	15324956305	30775796763	43990261019	1035603524	18356342236	22390025918	48671297013	30478474153	1035603524	14765331836	1035603524	9008360280	8834645855	34238404694	24858211209	15937492753	1035603524	7014439935	9757083703	14680207024	11505801177	1035603524	16196389960	24309228930	1035603524	14556993636	37770434317	12349552035	1035603524	13545909361	27645997542
ppm_2_277	86190348270	73843996695	89827248822	160000000000	63321856278	72358038572	70309150032	100000000000	76798494474	69592930526	94934062560	41421815056	101000000000	54156265335	118000000000	51980206999	113000000000	177000000000	82146927775	76202442900	2325825242	42878743564	2325825242	62710543223	126000000000	65738445921	40600027474	2325825242	2325825242	33727759086	28224583457	104000000000	2325825242	36577819334	50020600302	23154852694	25209262369	32876165711	52542557029	26821614118	2325825242	2325825242	18160932593	56946275567	76342791481	2325825242	37447411617	47932709000	55693724025
ppm_2_2858	134000000000	102000000000	135000000000	259000000000	110000000000	117000000000	106000000000	162000000000	124000000000	103000000000	144000000000	66007452920	170000000000	85218247494	161000000000	82959903475	182000000000	269000000000	142000000000	122000000000	71439907197	60750003752	74433022567	98429284687	185000000000	105000000000	69427515850	3340751047	101000000000	56973616689	50113529945	174000000000	91929161743	64590270464	91738348961	40396333217	42721165102	53919091755	87641009061	43470822081	3340751047	70657394054	32721186561	97685646737	102000000000	26739490956	36555945575	85121777774	95124900055
ppm_2_2937	110000000000	79864211616	104000000000	195000000000	91413421238	93233327237	75642591765	118000000000	98686602575	84822997522	115000000000	57912009820	133000000000	77659885451	128000000000	70505882260	141000000000	184000000000	114000000000	105000000000	97284835003	46764705811	63508975010	2513641821	145000000000	91183168014	56662763789	30421268376	91472066676	42987587667	38866225984	142000000000	76613415149	56412048218	2513641821	30811839405	35021616707	47172409921	63821783381	33497771052	32787234330	64309733210	29772704869	82255483948	78672110960	24658627201	61791902338	69509291570	80651494938
ppm_2_3036	2473434002	2473434002	2473434002	98854037760	33943162759	2473434002	2473434002	58820849742	2473434002	2473434002	2473434002	39644492363	74345995124	35803144673	2473434002	2473434002	2473434002	94336422437	59635128448	2473434002	82294744364	28549626366	2473434002	2473434002	2473434002	2473434002	23296368928	2473434002	2473434002	28717453604	23081850075	2473434002	29702938937	2473434002	18607640566	18345007456	2473434002	27236038807	33147388891	21279141953	30511029973	2473434002	2473434002	2473434002	2473434002	2473434002	90301938068	26250759497	33353145121
ppm_2_3665	6675733285	6173888537	3.64046e+08	3413458409	3.64046e+08	2105720572	5581602738	2741619515	1955466214	3.64046e+08	6483827135	3.64046e+08	13065474146	3.64046e+08	7717444398	2910103313	13269509021	4765193975	3026429170	5040350299	3088134957	2793126733	1367573790	2979399893	11765292438	3.64046e+08	2663320810	1975892865	3.64046e+08	2098331371	2368707073	8774005201	3.64046e+08	1852407843	1863730004	1731868321	2222380442	1821520884	2617464740	8.4668e+08	2296940314	1955367928	1145858707	2070067354	3726846774	2367534274	3978506448	3704698767	3.64046e+08
ppm_2_3822	5388637596	5379652530	7883944239	2029954132	4464764804	1778270378	4634815232	1784272170	1552410474	14999162389	5135074622	4503647973	11308371719	7423859690	8000103039	2226711182	11755706655	5126831582	2174423678	4314792592	3365175457	2353990950	1117002711	2541553374	10069407339	5181238128	1696672049	9.24408e+08	3735777460	1418639470	1669734952	7425025884	1644355890	1293939572	1035304789	1187691121	1430431194	1094931492	2051848883	3.14512e+08	1112800330	1588760155	4.49309e+08	1459839459	3320607424	1114514500	2297948739	2727953087	5481934142
ppm_2_3915	5260449536	5340223078	7795720155	1876553587	4531486828	1827542854	4739818479	1783157833	1583436066	14778046934	4986051153	4629007799	10908717550	7466132489	8655936425	2279565387	11569108948	4467822367	2181757054	4458284933	2775924346	2502400585	1405547521	2734436895	9773528452	5196547604	1833553670	1376921868	3718546385	1607798787	1769101283	7202401082	1790234671	1491874660	1055647110	1261462828	1560868286	1306006900	2053754226	4.43304e+08	1543970686	1734209104	5.39919e+08	1490465497	3486414780	1515129603	2672167303	2866588303	5508957383
ppm_2_4002	4747960834	4857024457	7135078083	1441890610	4180996168	1381337371	4163172067	1568330444	1172480335	13650017736	4329509220	4018433018	9941215643	6724764489	8314143418	1998190744	10725208863	3660973814	1903821259	3871310638	1909335293	2211657290	1109426044	2310890616	8444955386	4630668477	1573280815	8.81739e+08	3385505615	1336909458	1500244123	6521522985	1457857225	1120240263	9.30123e+08	1039209574	1420893771	9.56916e+08	1738890199	3.90306e+08	9.98062e+08	1391214381	5.14719e+08	1306556150	2790954816	1064610974	2174280592	2424470625	4926926581
ppm_2_4258	3451640891	3441003875	5026109981	6.498e+08	5.96718e+07	5.88649e+08	2713686832	8.54383e+08	4.86966e+08	5.96718e+07	2759094794	2760383725	5.96718e+07	5.96718e+07	5.96718e+07	5.96718e+07	5.96718e+07	5.96718e+07	1093484174	5.96718e+07	1715634870	1526166696	3.92487e+08	1343714348	5.96718e+07	5.96718e+07	1044638516	2.78736e+08	2383853851	8.31421e+08	9.25038e+08	5.96718e+07	7.45543e+08	5.12193e+08	3.71953e+08	5.96718e+07	9.64285e+08	4.02467e+08	1116019835	2.30218e+08	5.96718e+07	6.69029e+08	3.02975e+08	7.55896e+08	1486863774	2.12763e+08	1069296869	5.96718e+07	3589782825
ppm_2_4703	2741307313	2.19614e+07	3576711564	3.46939e+08	2.19614e+07	2.19614e+07	2.19614e+07	2.19614e+07	2.19614e+07	2.19614e+07	2.19614e+07	2.19614e+07	2.19614e+07	2.19614e+07	8732998595	7.25546e+08	2.19614e+07	6366789020	5.74047e+08	2.19614e+07	1284053422	9.22288e+08	2.19614e+07	1346313008	2.19614e+07	2.19614e+07	638050304	6.84616e+07	2.19614e+07	9.65372e+08	2.19614e+07	2.19614e+07	2.19614e+07	2.19614e+07	1.94317e+08	3.17145e+08	2.19614e+07	2.19614e+07	631795819	7.96582e+07	1.54899e+08	2.19614e+07	7.13558e+07	2.19614e+07	2.19614e+07	1.27103e+08	2.19614e+07	2.19614e+07	2.19614e+07
ppm_2_4866	2819597225	2387561192	3446784645	3.919e+08	5571106067	3.6478e+08	2142353828	6.11294e+08	5.79676e+08	8020792041	2303623820	3095449160	5314719557	4707361730	8805081792	7.51182e+08	7424725140	7.39187e+07	6.15561e+08	2477951147	1275314465	8.66446e+08	7.41357e+08	2066288714	4365374453	2995687924	7.78212e+08	103601665	1967594936	5.49636e+08	7.43564e+08	5062590904	1389953803	7.14944e+08	8.86201e+08	4.95927e+08	2238659142	526992734	6.7041e+08	2.32816e+08	1.93509e+08	9.792e+08	1.72958e+08	4.13247e+08	1498287069	2.44994e+08	8.46024e+08	1299706784	3712574018
ppm_2_501	2334012012	2299063779	3296511382	4.74505e+08	6.66967e+07	2.8393e+08	1898748653	6.34886e+08	3.17485e+08	6.66967e+07	1663295842	1968245188	6.66967e+07	3500757744	8681913117	7.94547e+08	6.66967e+07	6.66967e+07	6.16404e+08	1528830994	6.66967e+07	6.66967e+07	2.48699e+08	8.53956e+08	6.66967e+07	6.66967e+07	7.21473e+08	6.66967e+07	1690505499	616706070	694766818	6.66967e+07	4.00353e+08	3.08109e+08	4.74909e+08	4.81774e+08	9.12048e+08	6.66967e+07	6.66967e+07	2.00545e+08	174945241	2.76623e+08	6.66967e+07	4.2959e+08	7.96235e+08	1.95458e+08	8.09189e+08	1194933271	2577418297
ppm_2_5444	2175425326	2125808853	3012074806	4.68739e+08	2653476007	3.42493e+08	1898748653	5.54633e+08	3.51287e+08	9.029e+07	1606041478	1844459593	4296727699	3411749695	7192596637	7.37567e+08	5293024081	7761743203	6.24214e+08	1475976657	1177449547	8.94634e+08	2.54829e+08	9.1595e+08	3082981814	1902580413	7.466e+08	2.94445e+08	1602774970	578781942	6.4775e+08	2606248434	430452184	3.0355e+08	3.85721e+08	3.77267e+08	7.67004e+08	2.00312e+08	730001762	4.48037e+08	1.73611e+08	3.26454e+08	1.93628e+08	391322167	810878187	1.9116e+08	7.64304e+08	1200312227	2495394993
ppm_2_5977	5.38098e+07	1242090652	1664415630	1.999e+08	1592613281	5.38098e+07	8.59483e+08	1.51018e+08	5.38098e+07	2632723120	8.74579e+08	9.3119e+08	1926405999	1739696862	5.38098e+07	3.49735e+08	2575705479	7447527242	3.42508e+08	7.96169e+08	806398401	4.60624e+08	1.2297e+08	4.02536e+08	1541569861	1179771254	6.81028e+08	1.97548e+08	1088605856	4.00358e+08	3.12412e+08	1941352897	1.7582e+08	5.38098e+07	1.62435e+08	159798103	5.93247e+08	8.65872e+07	4.4875e+08	4.56033e+08	1.67743e+08	1.22219e+08	2.44109e+08	1.92759e+08	453210073	1.40178e+08	5.72599e+08	7.61298e+08	1510947327
ppm_2_624	1095429505	1262641631	1630462495	1.01938e+08	1543060443	3.30857e+08	1001158946	5.02514e+08	3.21978e+08	2528361916	8.21933e+08	9.63426e+08	1926273409	1623989492	5588177601	537850290	2520249887	7000633037	3.94478e+08	8.66219e+08	6.65163e+08	5.15722e+08	3.81487e+08	5.24062e+08	1260100634	1176584315	7.94428e+08	2.22707e+08	1631973512	4.6844e+08	4.69674e+08	2017513801	3.51931e+08	3.30394e+08	295181308	3.42111e+08	6.91928e+08	2.63284e+08	5.82635e+08	5.72192e+08	3.31616e+07	2.61956e+08	2.53197e+08	3.14007e+08	4.29435e+08	1.85623e+08	4.8335e+08	7.75934e+08	1426528808
ppm_2_6607	1974327176	1090193643	1420363422	4.66234e+08	1439209485	4.4991e+08	927093151	327127145	3.89597e+08	1991510778	8.46049e+08	9.17683e+08	1604619252	1545862844	5067279704	5.43452e+08	2221812477	5899511067	3.61664e+08	871472757	1015250291	4.52485e+08	3.55989e+08	4.87005e+08	1076766788	1030896609	6.7343e+08	534881336	1014651287	4.1149e+08	4.0632e+08	1597024061	5.31497e+08	3.28726e+08	2.38976e+08	2.71647e+08	4.14158e+08	3.05047e+08	5.77228e+08	4.09619e+08	5.15526e+08	3.3013e+08	7.1112e+07	2.57573e+08	3.92682e+08	4.82497e+08	7.56477e+08	6.05639e+08	1460645192
ppm_2_7093	1110736123	1345798196	1415473926	1077012294	1417555847	9.00468e+08	9.3484e+08	6.48672e+08	7.75483e+08	1904891576	1221576667	9.00485e+08	1455442024	1395207964	4829793245	7.29544e+08	2015624879	5959319664	5.68442e+08	1215091023	8.08812e+08	630970599	6.58848e+08	7.51251e+08	1651449077	1177246544	7.90183e+08	5.12031e+08	8.52798e+08	5.22549e+08	3.95997e+08	1495740125	8.07326e+08	532605059	3.49112e+08	2.16278e+08	4.33613e+08	6.36925e+08	7.17268e+08	436651242	4.67929e+08	7.56318e+08	1.45366e+08	4.06176e+08	7.85023e+08	3.54056e+08	6.82914e+08	7.04558e+08	1398411386
ppm_2_7371	1.60104e+08	1.60104e+08	1.60104e+08	25584980437	11466235654	1.60104e+08	9946658973	14317556209	1.60104e+08	10727038583	1.60104e+08	6981717087	11821067368	10994015252	18967827604	9520129399	1.60104e+08	13457615617	11950387170	1.60104e+08	1.60104e+08	1.60104e+08	7616687419	9234834506	17206633591	1.60104e+08	6852104631	1.60104e+08	1.60104e+08	4986334028	1.60104e+08	1.60104e+08	1.60104e+08	6375347921	5494258164	2651381480	2709269290	1.60104e+08	1.60104e+08	4054522977	1.60104e+08	8519775135	1249070368	9076504904	8920443045	1.60104e+08	1.60104e+08	6044616604	1.60104e+08
ppm_2_7469	20438260682	15858655782	19342280048	45356119251	19964379511	20411489726	17939183283	25540366106	18223950193	18999645103	19777396754	12415803688	20324614269	19880464059	30549334558	16304778149	21291954289	20566847590	21408435456	18674242686	12064756321	11782030299	13132128967	16773310001	30592642966	14700895245	12036359820	8589262569	13674008920	9015135039	7267329546	21980606096	19297707541	11132433031	10090466315	4748846755	4921609246	5858474658	8478094252	6650367313	8998167734	14770550906	2184953978	15650977118	15719019204	7241854656	10698450059	10578510685	18465820087
ppm_2_7572	1.64529e+08	1.64529e+08	1.64529e+08	24434928137	1.64529e+08	11605428943	10228224692	13874361618	1.64529e+08	1.64529e+08	1.64529e+08	7208113434	11557105362	11492756063	1.64529e+08	9389638361	1.64529e+08	13851233108	11721770779	1.64529e+08	1.64529e+08	1.64529e+08	7677608818	9687796887	17773891028	1.64529e+08	6779119524	1.64529e+08	1.64529e+08	5063741916	1.64529e+08	1.64529e+08	1.64529e+08	6532877888	5368478231	2722137532	3112192792	3863593952	5013256919	3703207773	1.64529e+08	1.64529e+08	1271774888	8748280743	9159693483	4027691023	1.64529e+08	6077318224	1.64529e+08
ppm_2_7741	32217724908	26674038572	29411756430	60068955337	26887934477	27548972920	33375403433	29460001395	29802008867	39639887076	45537958300	19575998047	36342916562	34088765464	64324920917	18865096588	40176358411	66448755717	26194486445	33459828514	29995432866	19364201389	23866577310	22805154235	58594644258	32027681912	12623446935	18678923753	24209973068	8352624121	9037005593	45430695573	32666526952	19833841990	7421410896	7298413077	8730299998	29471608894	15042959904	8160558668	20552657366	31464320872	3679626404	19451042731	39094762183	331238754	25577527180	15261142928	30345941752
ppm_2_7944	30748953438	24835071905	28362936705	54787869093	25972918494	25972305522	31138355571	28234358536	27429917015	37698192912	3.03772e+08	18213508052	34746280010	32062502662	60156187242	3.03772e+08	38369203293	60715652634	24163094525	31548473059	31439199874	17857569524	22769890128	21792461293	55369885952	29836373692	11938910159	19927204218	23183846294	7964059668	8854084828	43194114288	30604529387	19034146352	6845701593	6892612036	8219914441	3.03772e+08	14126870901	3.03772e+08	21795998406	29478886527	3285204465	3.03772e+08	35511654558	16069817650	26922221586	14485514268	29016493779
ppm_2_8255	26137597028	22253169857	24500778541	43687169408	22181528140	22116596768	24660379434	23595656381	23350118421	33001136953	32440685878	15287891139	28034494483	27410538448	53079133679	15373982226	32013437067	52181371170	20281032328	27728433351	24037456053	17008181735	20587106298	18665834424	46760451337	24355060829	10031737597	14682820318	20682848741	6565203497	7594713835	36555577507	26480071752	16681146701	5135975771	5677176339	7288207849	15716242171	11528981361	6408245782	16279575962	26052526870	2767191675	15892051330	30910189355	11474249278	20133013542	11436827768	24938791341
ppm_2_8552	1335568166	3.27217e+08	2.11274e+07	2.11274e+07	9.88852e+08	1.95063e+08	7.74033e+08	4.97484e+08	2.11274e+07	1289659525	2.11274e+07	2.11274e+07	2.11274e+07	8.12987e+08	1490359771	2.11274e+07	1576566183	2941023795	511587851	7.05585e+08	5.73686e+08	4.69564e+08	2.11274e+07	6.38442e+08	2.11274e+07	6.8917e+08	2.11274e+07	2.11274e+07	2.11274e+07	2.11274e+07	2.11274e+07	1925776271	2.11274e+07	2.11274e+07	2.11274e+07	2.11274e+07	2.11274e+07	2.11274e+07	2.11274e+07	2.11274e+07	1.44673e+08	9.16595e+08	2.11274e+07	394339211	2.11274e+07	2.11274e+07	4.82061e+08	2.11274e+07	1063575990
ppm_2_8721	7.76274e+08	4.06081e+08	8.01224e+08	3.36844e+08	634394301	2.70885e+08	6.4641e+08	5.70819e+08	1.49886e+08	8.2283e+08	3.26441e+08	3.76512e+08	6.80978e+08	7.12067e+08	1485993162	5.32256e+08	1112735648	1808900554	5.2337e+08	4.40503e+08	4.27803e+08	4.72388e+08	261909584	6.36251e+08	6.13991e+07	408473826	3.83417e+08	1.24705e+08	6.0966e+08	3.01157e+08	2.71588e+08	6.13991e+07	1.27779e+08	2.00459e+08	2.42034e+08	2.07357e+08	3.67745e+08	2.46845e+08	4.17278e+08	1.59671e+08	6.13991e+07	2.1826e+08	1.73998e+08	3.68686e+08	2.56826e+08	1.17325e+08	6.13991e+07	5.23082e+08	6.13991e+07
ppm_2_886	6.3352e+07	6.3352e+07	729891961	6.3352e+07	6.46353e+08	6.3352e+07	6.3352e+07	6.3352e+07	6.3352e+07	8.04652e+08	6.3352e+07	3.54458e+08	6.2828e+08	660232749	1407508275	6.3352e+07	1022316394	1715051094	472346196	4.59722e+08	4.03e+08	6.3352e+07	3.17827e+08	6.3352e+07	697944060	6.3352e+07	4.0623e+08	7.89703e+07	6.3352e+07	6.3352e+07	6.3352e+07	7.20809e+08	1.87965e+08	2.49846e+08	2.202e+08	2.10536e+08	3.86188e+08	306869134	3.91656e+08	145798840	6.3352e+07	6.3352e+07	1.38879e+08	6.3352e+07	3.79445e+08	1.16714e+08	6.3352e+07	6.3352e+07	6.3352e+07
ppm_2_895	926247111	5.0405e+08	9.84312e+07	4.93228e+08	756707040	3.61873e+08	6.33739e+08	6.05349e+08	9.84312e+07	860452643	9.84312e+07	9.84312e+07	732605325	7.29063e+08	1508046907	5.50739e+08	1088139913	1787842964	546179434	5.39428e+08	4.22352e+08	4.98977e+08	9.84312e+07	6.2887e+08	9.84312e+07	9.84312e+07	4.68227e+08	1.23734e+08	8.15172e+08	3.31176e+08	2.77156e+08	8.0844e+08	2.9767e+08	3.22724e+08	2.43761e+08	238619790	4.46327e+08	4.1705e+08	4.50327e+08	9.84312e+07	1.07323e+08	3.03245e+08	9.84312e+07	3.89196e+08	5.12894e+08	9.84312e+07	9.84312e+07	5.40023e+08	7.12219e+08
ppm_2_9029	1126273083	7.05593e+08	9.61013e+08	7.44336e+08	9.27113e+08	478900998	8.02881e+08	835586768	3.44524e+08	8.76358e+08	6.5523e+08	6.24695e+08	7.69828e+08	8.025e+08	1692146725	5.82155e+08	1247884397	1888543732	651783897	7.3512e+08	5.23905e+08	6.24762e+08	5.13078e+08	8.71833e+08	8.1771e+08	6.35655e+08	6.37444e+08	3.08523e+08	9.60206e+08	4.52346e+08	3.62723e+08	8.85701e+08	3.4671e+08	5.18907e+08	5.11e+08	3.41682e+08	557905557	5.75862e+08	5.91667e+08	3.64228e+08	1.61433e+08	4.67689e+08	3.71851e+08	4.67543e+08	6.38431e+08	3.33332e+08	5.25318e+08	5.93531e+08	7.36279e+08
ppm_2_9123	5.77778e+08	8.53759e+08	7.8371e+08	7.82586e+08	7.54486e+08	2.97124e+08	6.03748e+08	7.3022e+07	2.26838e+08	7.62429e+08	6.53212e+08	7.3022e+07	6.03829e+08	5.69709e+08	7.3022e+07	4.31738e+08	7.3022e+07	7.3022e+07	4.47562e+08	4.00611e+08	3.60129e+08	400724099	3.95456e+08	5.4836e+08	8.56061e+08	5.60976e+08	4.37087e+08	1.5175e+08	4.08667e+08	3.49794e+08	2.8146e+08	9.01668e+08	2.60538e+08	3.82772e+08	2.0607e+08	2.94226e+08	4.18373e+08	5.86199e+08	5.76101e+08	7.3022e+07	216614765	341421614	1.27202e+08	438678332	4.93731e+08	1.34912e+08	2.74855e+08	4.68636e+08	5.86615e+08
ppm_2_9516	562606929	3.88304e+08	6.14438e+08	5.99426e+08	4.88823e+08	400786134	6.88344e+08	493427996	3.56308e+08	5.93142e+08	570241626	3.67136e+08	5.11074e+08	5.56035e+08	1524521772	4.0311e+08	7.4935e+08	1492029506	4.1161e+08	4.11009e+08	3.0718e+08	3.66459e+08	3.68887e+08	5.19384e+08	7.77929e+08	3.75088e+08	3.41433e+08	176890352	4.54494e+08	2.48954e+08	2.24814e+08	509942366	2.74032e+08	2.82984e+08	2.43086e+08	1.83743e+08	2.7994e+08	4.55071e+08	3.41315e+08	1.91145e+08	1.27199e+08	413720090	146892340	284290715	5.90611e+08	1.18987e+08	2.6281e+08	4.21116e+08	4.99909e+08
ppm_2_9994	7.32341e+07	9.99789e+07	1.06405e+08	3.47098e+06	8.85156e+07	1.25607e+08	8.53614e+07	1.15982e+08	7.88964e+07	7.18383e+07	3.47098e+06	5.35292e+07	1.39017e+08	4.50259e+07	8.0999e+08	7.0885e+07	3.47098e+06	7.35895e+08	9.99289e+07	8.82517e+07	3.47098e+06	7.05767e+07	8.87759e+07	1.18258e+08	1.3499e+08	8.37527e+07	7.06529e+07	5.89365e+07	6.73547e+07	6.57523e+07	6.30817e+07	5.02195e+07	1.03132e+08	8.19697e+07	138633421	4.6052e+07	1.71822e+08	6.07972e+07	3.47098e+06	102063070	3.47098e+06	3.47098e+06	7.39827e+07	3.47098e+06	1.13297e+08	5.45962e+07	3.47098e+06	8.41842e+07	8.37674e+07
ppm_3_0186	1.68469e+08	2.01114e+08	1.18598e+08	197935694	2.05313e+08	1.58085e+08	1.82555e+07	1.49681e+08	1.50265e+08	77812618	6.11252e+07	1.82555e+07	5.71162e+07	5.72184e+07	8.62727e+08	1.82555e+07	9.93036e+07	7.35271e+08	1.43321e+08	1.11263e+08	7.51826e+07	9.81915e+07	9.58458e+07	1.82555e+07	1.56472e+08	1.16411e+08	1.82555e+07	1.82555e+07	1.18813e+08	1.16393e+08	8.791e+07	6.46325e+07	1.82555e+07	1.04058e+08	1.1282e+08	1.82555e+07	1.82555e+07	1.82555e+07	1.26147e+08	1.12717e+08	1.82555e+07	102565138	1.82555e+07	1.33876e+08	1.82555e+07	5.92062e+07	1.01885e+08	8.79068e+07	1.82555e+07
ppm_3_0282	9.54992e+07	237642834	1.47561e+08	2.73919e+08	3.43389e+08	2.31231e+08	1.77199e+08	1.98205e+08	1.74679e+08	1.54762e+08	170734857	9.23945e+07	1.58143e+08	1.10441e+08	9.18094e+08	1.40587e+08	1.41824e+08	7.07718e+08	1.70983e+08	1.79202e+08	1.17099e+08	3.72248e+07	1.55054e+08	1.58333e+08	2.02828e+08	1.66188e+08	1.79552e+08	1.78707e+08	3.72248e+07	1.56434e+08	3.72248e+07	9.48669e+07	1.26764e+08	3.72248e+07	1.095e+08	1.1901e+08	1.963e+08	1.95435e+08	1.46585e+08	1.43269e+08	1.2467e+08	1.41357e+08	9.11797e+07	3.72248e+07	2.61124e+08	1.00499e+08	1.15709e+08	1.45413e+08	1.45433e+08
ppm_3_037	1.10625e+08	2.90846e+08	1.90335e+08	4.78041e+07	2.38186e+08	3.00078e+08	1.84963e+08	2.25301e+08	2.1051e+08	1.98208e+08	1.72712e+08	145627386	2.39366e+08	1.6125e+08	1027079293	2.12685e+08	1.5319e+08	7.72185e+08	1.93103e+08	2.24625e+08	1.91347e+08	4.78041e+07	2.02873e+08	2.12703e+08	3.17862e+08	2.16518e+08	2.7378e+08	2.67629e+08	1.46483e+08	2.04356e+08	9.83532e+07	131443263	2.21428e+08	2.04364e+08	1.64774e+08	8.5623e+07	3.1508e+08	2.14952e+08	2.07182e+08	1.81103e+08	4.78041e+07	4.78041e+07	1.17065e+08	1.34762e+08	3.84608e+08	1.80137e+08	1.68262e+08	1.89951e+08	1.11334e+08
ppm_3_0454	98750945	2.41495e+08	3.68607e+07	2.14668e+08	2.70484e+08	2.82996e+08	1.54121e+08	3.68607e+07	2.5829e+08	3.68607e+07	2.19578e+08	3.68607e+07	3.68607e+07	1.05438e+08	9.34473e+08	3.68607e+07	1.06461e+08	7.54351e+08	223557282	2.01563e+08	1.85222e+08	1.27949e+08	218538743	1.65717e+08	2.43612e+08	3.68607e+07	2.0507e+08	254719382	1.46933e+08	1.64601e+08	3.68607e+07	6.96493e+07	2.80169e+08	2.0015e+08	1.22145e+08	3.68607e+07	2.42532e+08	3.68607e+07	1.38651e+08	3.68607e+07	2.14912e+08	2.90564e+08	3.68607e+07	1.07147e+08	2.79653e+08	3.68607e+07	1.62247e+08	3.68607e+07	6.91124e+07
ppm_3_0539	7.13041e+07	2.28844e+08	1.1586e+08	1.74652e+06	2.03048e+08	2.83071e+08	1.58026e+08	1.35449e+08	2.47827e+08	1.52043e+08	1.65405e+08	1.74652e+06	1.73275e+08	9.90188e+07	9.21568e+08	1.74652e+06	1.24578e+08	1.74652e+06	1.44367e+08	2.37431e+08	1.74652e+06	9.38802e+07	1.74652e+06	1.42132e+08	2.1293e+08	217684459	2.23142e+08	2.88149e+08	1.74652e+06	1.54072e+08	1.74652e+06	9.70176e+07	1.74652e+06	1.82686e+08	109797249	1.74652e+06	250542357	1.93641e+08	1.17517e+08	2.03428e+08	1.74652e+06	1.74652e+06	1.34264e+08	7.95545e+07	3.10458e+08	1.74652e+06	1.31556e+08	1.74652e+06	1.74652e+06
ppm_3_0624	6.82189e+07	21178197	1.27448e+08	21178197	21178197	21178197	1.89764e+08	21178197	226877924	21178197	21178197	1.14661e+08	1.34484e+08	9.34068e+07	21178197	21178197	9.57953e+07	21178197	1.33242e+08	21178197	21178197	9.16175e+07	21178197	21178197	21178197	21178197	1.64402e+08	2.45188e+08	21178197	1.24408e+08	8.95034e+07	21178197	3.16187e+08	2.41818e+08	21178197	1.10734e+08	1.80569e+08	21178197	21178197	21178197	2.48197e+08	2.7282e+08	1.32202e+08	21178197	21178197	21178197	21178197	21178197	8.38449e+07
ppm_3_075	2.4363e+07	3.53171e+08	1.3319e+08	2.80949e+08	2.4363e+07	3.71266e+08	2.48323e+08	2.50104e+08	358857469	1.56749e+08	2.82814e+08	1.754e+08	2.4363e+07	1.31093e+08	2.4363e+07	1.73834e+08	2.4363e+07	8.01513e+08	1.71744e+08	279386433	2.4363e+07	1.6906e+08	3.09693e+08	205687303	2.82739e+08	2.84418e+08	1.72013e+08	2.52093e+08	2.4363e+07	2.4363e+07	2.4363e+07	2.4363e+07	3.66241e+08	2.4363e+07	1.45264e+08	1.08477e+08	1.55509e+08	2.4363e+07	169141932	2.54311e+08	272683408	3.57772e+08	2.4363e+07	9.69748e+07	3.62829e+08	2.4363e+07	2.4363e+07	1.17797e+08	2.4363e+07
ppm_3_1096	7.31095e+07	7.31095e+07	7.31095e+07	11718012336	5587713992	7.31095e+07	11771255948	7.31095e+07	8431382893	12788893522	3.13044e+08	7.31095e+07	10606208571	7.31095e+07	7.31095e+07	7.31095e+07	12097324117	7.31095e+07	1125955995	10588072479	12997555555	7.31095e+07	7036972473	7499438422	7.31095e+07	10934415129	5000680342	3204648535	9374820030	2.37103e+08	3654061617	7.31095e+07	11435097751	7.31095e+07	1391853866	2782676000	3816943709	6097853979	1.51652e+08	4.18267e+08	1354174902	11670388503	3.6706e+08	2.14426e+08	11419435708	2998340621	1483129571	1.33233e+08	10399702071
ppm_3_1558	11699673940	5443133938	10822607419	1.06278e+08	10152016329	9212100294	1.06278e+08	6318139694	8431382893	1.06278e+08	12844870070	7101090613	1.06278e+08	11325437929	19038720474	5732855129	1.06278e+08	19649962805	5.08715e+08	1.06278e+08	14312223180	2250711987	1.06278e+08	1.06278e+08	16558522336	1.06278e+08	1.06278e+08	10670012944	1.06278e+08	3239228903	9.57693e+08	13911607131	1.06278e+08	6166607916	1773237350	6.04167e+08	1.06278e+08	1.06278e+08	2791145123	3254549516	11570864680	1.06278e+08	1428181111	1333311282	1.06278e+08	9118944454	11932508396	4431395634	1002967943
ppm_3_1892	1446667045	8.78562e+08	1637825744	1495646943	1747259076	2018048825	1437621381	1341439805	1464684863	1759696333	1911445630	1252882144	1249291189	1434963018	3381819248	1105951118	1632115910	2841381263	256734379	1965357714	1631129606	5.06898e+08	2020472332	1152532508	1822613451	1849330423	8.11433e+08	1239102549	1158841207	1029313267	9.02106e+08	1418379864	1839461979	1655658394	8.2e+08	5.84347e+08	8.23836e+08	1929478417	4.93098e+08	8.99691e+08	1617400827	1734310382	2.42738e+08	7.8437e+08	1806291661	1917017912	1466902909	9.08492e+08	1241376507
ppm_3_2139	1.06334e+08	1740008970	1181330877	1.06334e+08	1.06334e+08	1.06334e+08	1.06334e+08	1.06334e+08	1.06334e+08	1227532501	1.06334e+08	1.06334e+08	1.06334e+08	1.06334e+08	1.06334e+08	1.06334e+08	1.06334e+08	1.06334e+08	8.44341e+08	1.06334e+08	2307200325	1094628576	1.06334e+08	1.06334e+08	1.06334e+08	1.06334e+08	5.42221e+08	1571340300	1019998276	1.06334e+08	1.06334e+08	9.66341e+08	1.06334e+08	1.06334e+08	6.20539e+08	5.77608e+08	5.74903e+08	1109557654	1683104120	1.06334e+08	2491984058	1.06334e+08	6.16497e+08	7.03801e+08	1.06334e+08	3209317191	2265562291	8.93958e+08	1.06334e+08
ppm_3_24	14918891719	8764246107	12812713819	16915563790	11295588606	14392359902	17311712710	11316997508	12355033277	16277247421	18560250430	10001796108	16216582304	14935987535	22267424082	7799949282	16491883397	21016732792	6470054885	13757805778	8885189120	5108800504	10533782355	9438472468	20287749937	13956774130	5202051525	5282689223	10316554635	2864316381	4781533812	12641371597	12458923016	8975666073	3169684088	3938453220	3073009096	10272203488	5911424883	3915682586	6104494103	12166303107	6.80369e+08	5506532952	13678513319	3363290448	6871411048	6719718627	11518640310
ppm_3_2634	2.27988e+08	2.27988e+08	2.27988e+08	15193885766	2.27988e+08	2.27988e+08	2.27988e+08	2.27988e+08	2.27988e+08	2.27988e+08	2.27988e+08	2.27988e+08	2.27988e+08	2.27988e+08	2.27988e+08	2.27988e+08	2.27988e+08	21876966250	2.27988e+08	2.27988e+08	2.27988e+08	5096412194	2.27988e+08	2.27988e+08	2.27988e+08	2.27988e+08	2.27988e+08	2.27988e+08	2.27988e+08	2.27988e+08	2.27988e+08	12443509324	2.27988e+08	2.27988e+08	2.27988e+08	2.27988e+08	2.27988e+08	2.27988e+08	2.27988e+08	2.27988e+08	2.27988e+08	2.27988e+08	1123574363	2.27988e+08	2.27988e+08	2.27988e+08	2.27988e+08	2.27988e+08	2.27988e+08
ppm_3_2889	163000000000	116000000000	148000000000	196000000000	117000000000	117000000000	132000000000	128000000000	121000000000	192000000000	163000000000	90222525825	135000000000	154000000000	294000000000	92490152596	176000000000	287000000000	89133828686	179000000000	119000000000	74468472152	122000000000	122000000000	249000000000	138000000000	52882672372	67360906740	96347251525	37692033512	41246565341	154000000000	135000000000	96509247891	19021381358	32220119664	40359120663	77538962380	59784784785	36080598676	78368408575	120000000000	14606248771	78722738915	200000000000	40234941893	93400754763	49468594821	133000000000
ppm_3_3103	221643528	221643528	221643528	221643528	221643528	221643528	221643528	221643528	221643528	221643528	221643528	221643528	221643528	221643528	221643528	221643528	221643528	221643528	221643528	221643528	221643528	221643528	221643528	221643528	221643528	221643528	221643528	221643528	221643528	221643528	221643528	221643528	221643528	221643528	221643528	221643528	221643528	221643528	221643528	221643528	221643528	221643528	221643528	221643528	221643528	221643528	221643528	221643528	221643528
ppm_3_321	3.29776e+08	3.29776e+08	3.29776e+08	3.29776e+08	3.29776e+08	3.29776e+08	3.29776e+08	3.29776e+08	3.29776e+08	3.29776e+08	3.29776e+08	3.29776e+08	7047597374	7257427273	3.29776e+08	3.29776e+08	3.29776e+08	3.29776e+08	3.29776e+08	3.29776e+08	3.29776e+08	3.29776e+08	3.29776e+08	3.29776e+08	3.29776e+08	3.29776e+08	3.29776e+08	3.29776e+08	3.29776e+08	3.29776e+08	3.29776e+08	3.29776e+08	3.29776e+08	3792463016	2219131407	3.29776e+08	3.29776e+08	3.29776e+08	3.29776e+08	3.29776e+08	3.29776e+08	3.29776e+08	3.29776e+08	3.29776e+08	3.29776e+08	5537708446	3.29776e+08	3.29776e+08	5679531487
ppm_3_3339	2.39251e+08	2.39251e+08	2.39251e+08	2.39251e+08	2.39251e+08	2.39251e+08	2.39251e+08	2.39251e+08	2.39251e+08	2.39251e+08	2.39251e+08	4673384497	2.39251e+08	2310520459	2.39251e+08	2.39251e+08	2.39251e+08	2.39251e+08	2.39251e+08	7.3232e+08	7272533613	2.39251e+08	2.39251e+08	2.39251e+08	2.39251e+08	2.39251e+08	2.39251e+08	5777393082	2.39251e+08	2.39251e+08	2.39251e+08	2.39251e+08	2.39251e+08	2.39251e+08	9.12811e+08	1938173880	2.39251e+08	2.39251e+08	2.39251e+08	911993062	5303738718	2.39251e+08	2.39251e+08	2.39251e+08	2.39251e+08	5146755722	8031124638	2.39251e+08	2.39251e+08
ppm_3_3458	1599027316	1.48409e+08	1611635088	1322492505	1921172905	2343203576	1.48409e+08	9.94088e+08	1560021584	1353713656	1325137977	1777778038	3435491624	1.48409e+08	1202085415	1219249881	1851387684	2378279627	1.48409e+08	1309117713	1.48409e+08	1.48409e+08	1171255913	1017213184	2060473218	1680509611	6.94388e+08	1.48409e+08	1.48409e+08	4.9675e+08	7.69565e+08	1480412569	1189398399	1468426573	8.5909e+08	1156701726	7.32756e+08	1054372128	8.3254e+08	9.38801e+08	1.48409e+08	9.86915e+08	3.55353e+08	1.48409e+08	8.7973e+08	1.48409e+08	1.48409e+08	9.21202e+08	1457729417
ppm_3_3547	2033932137	9.54703e+08	1897084843	1810440685	8.85648e+07	2424328662	8.85648e+07	1455818970	1659560583	1885346666	2091268496	8.85648e+07	8.85648e+07	2527786914	1963681288	1267155398	2181996436	3324019232	8.80446e+08	1604337040	3440079910	8.30706e+08	1301479986	1351577635	2533627674	1906749556	9.78602e+08	8.85648e+07	3219358582	5.74175e+08	9.67642e+08	1889463039	1743763138	8.85648e+07	769513608	8.85648e+07	8.67676e+08	1418378966	9.94784e+08	9.63577e+08	8.85648e+07	1443143449	3.9418e+08	7.42388e+08	1570364488	8.85648e+07	8.85648e+07	1138925585	1802317933
ppm_3_3623	2105385838	1005418248	1929776823	1851430509	2167265824	2216152981	1388182847	1634334054	1701652073	2108324601	2090267722	1787318604	3229606054	2533059342	2080551026	9.29846e+08	2149103168	3382476857	8.75796e+08	1596448232	1.00061e+08	9.02358e+08	1388965065	1436918464	2315981529	1706620589	1026406689	2804154211	2870175188	6.75001e+08	7.61853e+08	1879861562	1942388871	1369913337	6.90902e+08	1174532807	7.65295e+08	1481381490	9.21531e+08	729134390	2714238257	1576672645	3.78938e+08	6.93039e+08	1695899247	3124674183	1.00061e+08	1226395823	1933795896
ppm_3_3695	1574568730	149791551	149791551	1028927575	1553257233	2046969572	149791551	1111969280	1120137425	1468983011	1316666837	1212189340	2143098664	1575760307	1337141907	9.04119e+08	149791551	2032939262	6.89859e+08	8.51687e+08	4285762281	149791551	9.7344e+08	9.31211e+08	1500721975	1143523949	7.30164e+08	3702487437	2379227762	6.1483e+08	5.00917e+08	1226755209	1218182819	9.85106e+08	638216503	9.60683e+08	4.73066e+08	1143548206	149791551	149791551	3592043405	1048983848	149791551	521014517	8.75436e+08	3859439513	4348558471	1087868973	1173698742
ppm_3_3788	1588659722	8.53738e+08	1275696793	1658470219	1.63315e+08	2032876442	1906391065	1265486888	1606795457	1504324034	1245130645	1209757435	1973164552	1498043718	2176677801	1.63315e+08	1418638808	2992959414	1089150346	1245238943	6119556439	998626202	1341167966	1117711089	2490684321	1.63315e+08	6.67892e+08	5351491647	2400882492	1.63315e+08	4.82282e+08	1494313105	1396015062	1304416284	6.91759e+08	943520347	1.63315e+08	1076167750	8.07208e+08	1.63315e+08	5266885995	1232667611	342850066	9.54875e+08	1351128386	5659072985	5968417622	9.72277e+08	1310730175
ppm_3_39	1633003424	708329238	1510122689	1661106716	1361289139	2351110807	1582801200	1574456691	1430423256	1541603984	1584052459	1217490598	2235136893	1589860348	1868171449	1024106336	1869127788	2583596127	2.28142e+08	1789726907	12879154868	1096426835	1098359242	1215818360	2124339381	1590987377	8.43728e+08	11256626174	2033273582	7.49575e+08	9.75591e+08	1303014875	1402248288	1090675283	8.35937e+08	8.43482e+08	8.23238e+08	1200086962	945983690	8.29402e+08	10560936712	1322128410	4.25238e+08	8.08166e+08	1370945691	12881055230	2.28142e+08	1127092136	1239365429
ppm_3_4002	2206860511	1003853878	1786523776	2122624241	1989316725	2439517899	1272206870	1873260649	1722965502	2125716508	2368220004	1751808896	3013566242	2341800502	2465234713	1394803485	2182695507	3387202274	1202222106	1294885789	17361332580	1118260177	1465011211	1397335484	2547575832	2038356047	1098874915	14742043047	2074559589	7.0259e+08	7.83393e+08	1779032055	2072060647	1401801024	7.30884e+08	995952743	6.32419e+08	1623227525	1042035564	9.01254e+08	13689581053	1750856429	3.80073e+08	8.77234e+08	1832964385	17348426141	16648776956	1369513726	1855533204
ppm_3_4098	1553065410	7.35643e+08	1356587776	1529660179	1546310900	1932448974	9.31791e+08	1475916251	1286707946	1402835228	1687071673	1307804647	2142425791	1597306441	1569077223	4.84074e+08	1500706474	2220754466	9.25183e+08	1.74657e+08	10973625659	9.14685e+08	1157189270	1092444134	1551966245	1468965981	8.48076e+08	8813263187	1765868032	5.83306e+08	7.83393e+08	1269923168	1656456579	1107454866	4.73053e+08	7.93496e+08	3.00965e+08	1237693451	8.53935e+08	7.70215e+08	8519279207	1359150217	330832749	6.74958e+08	1327247992	10572218949	10066603605	1100079228	1375450796
ppm_3_418	646412653	3.26875e+08	6.71318e+08	94856355	8.7771e+08	94856355	6.33603e+08	94856355	7.09434e+08	5.99005e+08	7.16907e+08	7.44183e+08	1030500857	7.98702e+08	5.99309e+08	94856355	94856355	8.443e+08	94856355	7.34471e+08	94856355	94856355	7.124e+08	5.21224e+08	94856355	7.87888e+08	4.1694e+08	94856355	1036853057	94856355	1.66579e+08	5.91994e+08	9.0816e+08	6.8599e+08	94856355	465093866	94856355	6.75533e+08	94856355	94856355	94856355	7.30471e+08	251743508	94856355	5.39075e+08	94856355	94856355	6.12967e+08	6.48613e+08
ppm_3_4269	1.4659e+07	8.17659e+07	1.4659e+07	9.35656e+07	2.93602e+08	970926812	1.4659e+07	3.6348e+08	1.4659e+07	9.18311e+07	1.4659e+07	2.39311e+08	3.00644e+08	1.70858e+08	1.4659e+07	1.57201e+08	1.13736e+08	1.4659e+07	1.4659e+07	2.00661e+08	3698090238	328742500	3.8707e+08	1.00362e+08	1.4659e+07	1.4659e+07	2.40528e+08	2924241895	1.4659e+07	2.33269e+08	1.72057e+08	1.00082e+08	4.12074e+08	3.45007e+08	2.77187e+08	2.2105e+08	1.26338e+08	1.4659e+07	5.05739e+08	1.4659e+07	2984754457	1.4659e+07	2.04672e+08	378534270	4.86807e+07	3087691917	3597916508	2.05682e+08	7.01167e+07
ppm_3_4355	1.01065e+08	5.15623e+06	1.63071e+08	5.15623e+06	2.63279e+08	5.25622e+08	330517310	2.40005e+08	2.98894e+08	5.15623e+06	5.15623e+06	5.15623e+06	2.44074e+08	1.48962e+08	7.91069e+07	5.15623e+06	5.15623e+06	6.90032e+07	2.26042e+08	5.15623e+06	5.15623e+06	5.15623e+06	4.4294e+08	5.15623e+06	7.64947e+07	3.46148e+08	2.08723e+08	5.15623e+06	5.8552e+08	1.27832e+08	5.15623e+06	5.15623e+06	5.15623e+06	3.52864e+08	2.39881e+08	2.19858e+08	1.25608e+08	5.15623e+06	1.98593e+08	2.87204e+08	5.15623e+06	2.90772e+08	5.15623e+06	5.15623e+06	4.88951e+07	5.15623e+06	5.15623e+06	1.71295e+08	5.15623e+06
ppm_3_4419	1.26604e+07	1.09192e+08	1.24477e+08	9.17952e+07	1.26604e+07	5.7683e+08	3.64274e+08	1.26604e+07	3.30177e+08	5.98125e+07	2.22331e+08	1.26604e+07	1.26604e+07	1.26604e+07	1.26604e+07	1.293e+08	6.95479e+07	3.80478e+07	180477160	1.26604e+07	2435734655	1.26604e+07	4.4294e+08	1.26604e+07	6.51484e+07	1.26604e+07	1.26604e+07	2394330936	1.26604e+07	1.26604e+07	1.15873e+08	1.26604e+07	1.26604e+07	1.26604e+07	1.26604e+07	1.26604e+07	1.26604e+07	4.25206e+08	1.26604e+07	2.90032e+08	2293225064	1.26604e+07	1.76604e+08	1.26604e+07	1.26604e+07	2831112206	2462542159	1.26604e+07	1.26604e+07
ppm_3_4483	1.00801e+07	1.13935e+08	1.00801e+07	1.00801e+07	2.56342e+08	1.00801e+07	1.00801e+07	1.00801e+07	1.00801e+07	9.45925e+07	1.00801e+07	1.00801e+07	1.00801e+07	1.00801e+07	1.00801e+07	1.00801e+07	1.00801e+07	4.45285e+07	1.00801e+07	1.00801e+07	3539970990	1.00801e+07	1.00801e+07	1.00801e+07	1.00801e+07	4.21105e+08	1.00801e+07	3222533541	5.73804e+08	1.00801e+07	1.00801e+07	1.00801e+07	1.00801e+07	3.98119e+08	2.40907e+08	2.34719e+08	1.00801e+07	1.00801e+07	2.17066e+08	1.00801e+07	3123199731	1.00801e+07	1.75683e+08	9.3047e+07	1.00801e+07	3813734544	3371209574	1.67842e+08	1.00801e+07
ppm_3_4556	2.92467e+07	2.92467e+07	2.92467e+07	2.92467e+07	2.92467e+07	2.92467e+07	2.92467e+07	4.13322e+08	2.92467e+07	2.92467e+07	2.92467e+07	2.8449e+08	3.75327e+08	2.92467e+07	2.92467e+07	2.92467e+07	2.92467e+07	2.92467e+07	2.92467e+07	2.92467e+07	2.92467e+07	2.92467e+07	6.02012e+08	2.92467e+07	2.92467e+07	2.92467e+07	1.98748e+08	3733806665	2.92467e+07	2.92467e+07	2.92467e+07	2.92467e+07	2.92467e+07	2.92467e+07	2.92467e+07	2.57805e+08	2.92467e+07	2.92467e+07	2.92467e+07	2.92467e+07	3587512884	2.92467e+07	2.92467e+07	2.92467e+07	2.92467e+07	4369080333	2.92467e+07	2.92467e+07	2.92467e+07
ppm_3_4794	6.58006e+08	6.36495e+08	6.63117e+08	5.07922e+08	6.71396e+08	1491292166	8.44215e+08	6.39913e+08	7.67339e+08	8.01297e+08	6.98755e+08	7.29025e+08	9.13741e+08	8.16425e+08	1077826860	1.07498e+08	6.76562e+08	1068462761	6.65826e+08	8.1384e+08	4944276975	6.35979e+08	8.34601e+08	5.81685e+08	9.33912e+08	9.2785e+08	4.57601e+08	4489066721	1005555750	5.6867e+08	3.74764e+08	9.25626e+08	9.72794e+08	7.842e+08	3.77817e+08	4.82402e+08	4.15247e+08	8.55769e+08	5.5143e+08	5.3426e+08	4193649138	8.72184e+08	1.07498e+08	1.07498e+08	7.50929e+08	5129320934	4808816877	5.55141e+08	5.75874e+08
ppm_3_4947	1080186898	6.9364e+08	1231986497	1055788389	6.59336e+08	2049570008	7.18323e+08	1078001104	1081768170	1120108434	1271842756	1.22874e+08	9.75714e+08	8.68652e+08	1524570392	7.24188e+08	1316237024	1949441839	7.41514e+08	1073422461	16429167296	9.82274e+08	1.22874e+08	6.36534e+08	1083791956	1316496531	4.97806e+08	14030795878	1.22874e+08	4.93354e+08	3.72157e+08	7.4369e+08	1161371629	8.01893e+08	3.53792e+08	6.04202e+08	4.14943e+08	1.22874e+08	8.70327e+08	6.88111e+08	1.22874e+08	9.92613e+08	3.27904e+08	5.25038e+08	1060673471	1.22874e+08	1.22874e+08	6.57142e+08	7.362e+08
ppm_3_5091	2239469978	1108610898	2231555453	2461476634	1944093329	2376803515	1024881061	2346857360	1907541076	2039969547	2638353198	1574078984	3041239052	2045634661	1.5397e+08	1353487598	2299872850	2438261271	9.79118e+08	2169324575	19349114679	1202249592	1617365463	1356467797	2312337334	2327049896	8.57969e+08	15961455530	2084283876	6.74108e+08	8.19363e+08	1573593201	2112186645	1413542919	7.25656e+08	8.54524e+08	6.56307e+08	1634155490	1109360707	8.8522e+08	15207762406	1858169482	347770745	727177502	1993035003	16367513381	17997490604	1165478448	1669933357
ppm_3_5184	2117249643	1200027968	2102128247	2083204584	1909649561	2281336950	1.41107e+08	2067899560	1792830580	1811037728	2402675295	1489270015	2642977096	1969219867	2740105099	1270799437	2058116782	3463608544	1174764639	1955908704	17860535805	1241661399	1521607126	1291113867	2204672911	2231331578	835553724	15364700545	2193652641	1.41107e+08	7.7531e+08	1555524600	2064327556	1346230732	1.41107e+08	1111115379	6.22011e+08	1599888798	1154113346	8.28577e+08	1.41107e+08	1902655101	1.41107e+08	8.20585e+08	1888980911	1.41107e+08	1.41107e+08	1010417432	1572799208
ppm_3_5235	7.88281e+07	7.88281e+07	7.88281e+07	7.88281e+07	7.88281e+07	7.88281e+07	1139170032	7.88281e+07	7.88281e+07	7.88281e+07	7.88281e+07	7.88281e+07	7.88281e+07	7.88281e+07	7.88281e+07	7.88281e+07	7.88281e+07	7.88281e+07	7.88281e+07	7.88281e+07	20480524061	1261998312	7.88281e+07	7.88281e+07	7.88281e+07	7.88281e+07	7.88281e+07	17269667944	7.88281e+07	5.61394e+08	7.88281e+07	7.88281e+07	7.88281e+07	7.88281e+07	7.88281e+07	1055254196	7.88281e+07	7.88281e+07	7.88281e+07	7.88281e+07	7.88281e+07	7.88281e+07	3.10957e+08	7.88281e+07	7.88281e+07	7.88281e+07	7.88281e+07	7.88281e+07	7.88281e+07
ppm_3_5298	2429283466	8.39871e+07	8.39871e+07	2440150122	2054913666	2904049975	1453321604	8.39871e+07	2097548121	2045465379	2755219350	1563141214	2997047933	2031450288	2852807156	1447459731	2343496524	3253720311	9.11654e+08	1966926369	25283434813	1346739177	1782960424	1437835127	2654951580	2595907623	9.81767e+08	21276590696	2928407131	5.7018e+08	7.80549e+08	1909397807	2354822842	1474015851	6.95708e+08	1211807771	742543627	1770879368	1354642787	9.81238e+08	19638330639	2200583909	8.39871e+07	8.39871e+07	2134754075	24857877204	23967832686	1160188079	1766664681
ppm_3_5371	2428388117	1519181515	2550164755	2456083609	2085721771	8.35583e+07	1378308368	2063405391	2015776996	2201087813	2711644912	1590194507	2991319157	2080622437	8.35583e+07	1487653145	2388424018	8.35583e+07	7.7676e+08	2032777954	22722743203	8.35583e+07	1757944043	1465247492	2667893714	2572352939	8.35583e+07	18761612944	2762114919	4.42818e+08	8.35583e+07	8.35583e+07	2306366801	1503504267	8.35583e+07	1100932865	5.45644e+08	1739610425	1009153393	8.35583e+07	17524146564	2142484587	302273974	6.94334e+08	2140870560	22339870818	21069012957	8.35583e+07	1716076088
ppm_3_545	1457678451	1308680016	1704102039	1639792718	1252090911	1.20518e+08	1063376479	1441468454	1360375713	1362082476	1735073671	8.57285e+08	1777669850	1112131881	3484898592	9.63257e+08	1557445648	4104110208	1.20518e+08	1421673790	12719546152	1265924059	1237398752	8.97819e+08	1.20518e+08	1830580527	6.73545e+08	10199588187	1901800501	4.06575e+08	4.92279e+08	1155595698	1502635891	1068807305	1.20518e+08	7.01651e+08	1.20518e+08	1248267131	753038815	7.89618e+08	1.20518e+08	1454009691	1.20518e+08	5.80329e+08	1388319100	12144582380	1.20518e+08	7.23494e+08	9.04452e+08
ppm_3_5563	7613196464	7861019882	10596242940	8113432391	10734774816	8004196911	8697145583	8925609001	5854750055	7782546201	6178256888	5629829956	8822615294	6449835808	7609924799	8001924017	11526078618	7976010786	7614671181	12671863847	15527257716	7562200900	9632569485	6614085431	8971549951	9297763984	9473979359	15105025096	7333904956	7661198586	8657523941	7209777500	7453349394	7788757244	7052858931	8873563404	9626547290	8490034148	9211731349	8946115341	13918492078	7421148031	6309606670	6045181582	6007537235	15721974619	15326910908	9806331346	8557280941
ppm_3_5837	10744798663	10096506476	14890221143	10343811945	14094478941	10860513261	12257906538	11972847810	7782895623	10922924363	8143034906	7565168059	11927483723	8620561053	9342699573	11229876570	16645199537	9109495309	10286593250	16638870443	19462759148	9996151314	13001840726	9499535740	11859241108	12440382071	13081481224	18356408175	10363702727	10577008997	12072078733	10054706913	9988032614	10903945553	9873664785	12105028575	13199227883	11689864563	13270448709	11831344907	17310700030	9860049389	8403427180	8363742858	7484096590	19026893695	18443012253	13424183066	12239497853
ppm_3_5924	2.28254e+08	2.28254e+08	2.28254e+08	1119962380	2.28254e+08	2.28254e+08	2.28254e+08	2.28254e+08	2.28254e+08	2.28254e+08	2.28254e+08	2.28254e+08	2.28254e+08	2.28254e+08	2.28254e+08	2.28254e+08	2.28254e+08	2.28254e+08	2.28254e+08	2.28254e+08	2.28254e+08	2.28254e+08	2.28254e+08	2.28254e+08	2.28254e+08	2.28254e+08	2.28254e+08	1318594819	2.28254e+08	2.28254e+08	2.28254e+08	2.28254e+08	2.28254e+08	2.28254e+08	2.28254e+08	2.28254e+08	2.28254e+08	2.28254e+08	2.28254e+08	2.28254e+08	1441143099	2.28254e+08	2.28254e+08	2.28254e+08	8.27509e+08	1550702643	2.28254e+08	2.28254e+08	2.28254e+08
ppm_3_6011	3.11484e+08	3.11484e+08	3.11484e+08	3.11484e+08	1714601031	3.11484e+08	3.11484e+08	3.11484e+08	3.11484e+08	3.11484e+08	3.11484e+08	1542304299	3.11484e+08	3.11484e+08	1345453156	7.12386e+08	3.11484e+08	1289610306	3.11484e+08	1068871775	2416708632	3.11484e+08	1185617850	3.11484e+08	1117438884	3.11484e+08	1758832677	2015702839	3.11484e+08	1400453591	1224982874	3.11484e+08	3.11484e+08	3.11484e+08	8.04213e+08	1005184173	1068145277	3.11484e+08	3.11484e+08	1096435029	2084716078	3.11484e+08	647367121	3.11484e+08	3.11484e+08	2320977194	2323678143	1224292954	3.11484e+08
ppm_3_6098	1256395124	1660725386	1642509743	2250654411	2655534682	1790379506	2013271611	1755011265	1463800859	1753180061	1598233629	2553609334	1673311925	1515201776	3.06126e+08	1268039458	1894204837	3.06126e+08	9.53523e+08	2022176077	3540771412	3.06126e+08	2059295804	1503498217	787973090	1761969163	2299658945	3190797766	1171212245	2142852360	1843709712	1350515191	1679836414	1760828865	3.06126e+08	1640498876	3.06126e+08	2049581579	1154912974	1415032829	3094475581	1903897261	9.96006e+08	7.58764e+08	2043134120	3554401615	3534460873	2002478511	1219272419
ppm_3_6175	2207987805	2642572555	2666089205	3492320155	1708703093	2714185757	3349716041	2440240449	2146326982	2887441816	2409728390	1641490498	2645329409	2639577018	3377625736	1909317462	3296700431	2666612027	1722097411	3236182397	3402985994	1842300107	2843874841	2428495919	4.48479e+08	2767303955	1404674588	3224042155	1679739903	1344342210	1146905763	2268442231	2368720889	2566352893	1238709666	9.77045e+08	1532380179	2542010442	1942609281	4.48479e+08	3053089397	2666329038	4.48479e+08	1256083642	3573252412	3685215289	3562120164	1295881597	1953876665
ppm_3_6257	1383310939	1850559042	1952673561	2070797978	5.40653e+08	1882264998	2119700371	1834049618	1515657138	1741383040	1552636864	5.40653e+08	1599475955	1619891004	4149550113	1344550824	2174849739	4021407376	5.40653e+08	2528001615	5.40653e+08	1665392628	1855056133	1517808153	4178830996	2093682139	5.40653e+08	5.40653e+08	1174501501	5.40653e+08	1132325959	1490059095	1720296777	1604476042	9.45139e+08	7.85697e+08	1041793820	1587247780	1435134230	1025342298	5.40653e+08	1770751693	1158446379	5.40653e+08	2001205658	5.40653e+08	5.40653e+08	9.65073e+08	1280215899
ppm_3_6369	1425877612	1919385464	2157941226	1862295516	1993009743	2257600832	1687234033	2335951563	1658703027	1276083053	1658750809	1572802194	1271920612	1407050204	2332450383	1768548454	2188422119	1963920709	2018925829	2550484421	3416986338	1351763950	1979315274	1963018105	2096619687	2110243424	1546180318	3117786693	1615928863	1373158661	1246085233	1270689770	2134981547	1480356671	1520819693	8.84452e+08	1517357774	1558626165	1488161007	1590513035	3128496386	1811104274	7.18935e+08	1759455061	1591275551	3395893963	3392949787	1380309465	1558848957
ppm_3_6467	3.67816e+08	3.67816e+08	3.67816e+08	3.67816e+08	1434989929	3.67816e+08	1185862531	3.67816e+08	3.67816e+08	1019592153	3.67816e+08	1105249582	1105938925	9.85472e+08	2363845967	3.67816e+08	1843005024	1556063480	3.67816e+08	3.67816e+08	3.67816e+08	3.67816e+08	1491612673	3.67816e+08	1387043455	3.67816e+08	3.67816e+08	1793877742	3.67816e+08	3.67816e+08	3.67816e+08	3.67816e+08	3.67816e+08	1174238006	942693983	3.67816e+08	3.67816e+08	1139330482	3.67816e+08	3.67816e+08	3.67816e+08	3.67816e+08	4.48864e+08	3.67816e+08	3.67816e+08	3.67816e+08	3.67816e+08	3.67816e+08	1035950758
ppm_3_6523	3.78731e+08	3.78731e+08	3.78731e+08	3.78731e+08	3.78731e+08	3.78731e+08	3.78731e+08	3.78731e+08	3.78731e+08	3.78731e+08	3.78731e+08	3.78731e+08	3.78731e+08	3.78731e+08	2363845967	3.78731e+08	3.78731e+08	3.78731e+08	3.78731e+08	3.78731e+08	2083526989	3.78731e+08	3.78731e+08	3.78731e+08	3.78731e+08	3.78731e+08	3.78731e+08	1793877742	3.78731e+08	3.78731e+08	3.78731e+08	3.78731e+08	3.78731e+08	3.78731e+08	3.78731e+08	3.78731e+08	3.78731e+08	3.78731e+08	3.78731e+08	3.78731e+08	1804772121	3.78731e+08	3.78731e+08	3.78731e+08	3.78731e+08	1968480415	3.78731e+08	3.78731e+08	3.78731e+08
ppm_3_6601	10842840485	11267613586	14755514432	11133482747	14863370986	11175656592	11585701035	11693326574	8513859375	10736176768	9272609187	7950421463	11868172675	8830201897	11189267643	11989817990	16031674116	9391620068	10348733574	17335105728	19094373059	10575286346	13707885998	9351826056	12498903788	12857285745	13558280203	18305514120	10724795854	10352303498	11841174751	10618147262	10623734381	10778264231	9634855670	11728518334	13338828814	11998573345	12973361246	12984479418	17115208176	10300897122	8383759787	8909590985	8142027510	18100934324	19502236916	13270090424	12667844051
ppm_3_6858	8219371784	8403698610	11610998380	8584513725	11443236786	8978181743	9222988319	9320506195	6455817542	8189503699	6613944888	5905388313	9583094946	7043065420	7963723324	8988579576	12213545070	7887576838	8112651191	12560370016	15074041831	8136538013	10175985366	7298100958	9948314731	9646082301	10231484563	14495632310	8066795336	8236726183	9502031057	7785065547	7591876186	8431791175	7695339471	9208425342	10167524320	8965137082	10542512792	9341213642	13535094845	7607767583	6862979282	6656617467	6394851564	15153407462	14644620374	10268041454	9323814590
ppm_3_6955	1449515092	1823923509	2029553200	4.02743e+08	1307461877	3347230944	1514814654	1570671062	4.02743e+08	1487249944	1865635830	1160630456	1439060212	1000483958	2061544262	4.02743e+08	4.02743e+08	3047232679	4.02743e+08	4.02743e+08	3469168428	4.02743e+08	1583316636	1331392665	2056781319	4.02743e+08	4.02743e+08	4.02743e+08	4.02743e+08	4.02743e+08	4.02743e+08	1303345756	1591053681	1214015191	4.02743e+08	859554148	4.02743e+08	4.02743e+08	4.02743e+08	4.02743e+08	4717718146	1702350030	4.02743e+08	4.02743e+08	1624406115	4596970959	4.02743e+08	4.02743e+08	4.02743e+08
ppm_3_7099	3263290250	5189033572	4975558198	2912044402	2950955451	7316442771	2704010439	2923937266	3701426460	3708716756	4011712817	1976308415	3800281888	1879028831	4843011418	2796955183	5332431433	5772075263	4.23863e+08	4704672087	7989885868	4.23863e+08	2827766632	2333178740	3643793351	4531898298	2512363897	6383332180	4013965045	1909704801	1942907304	3548123701	2918233340	2323103238	1890623253	1964167476	1948245262	2699634218	4.23863e+08	2450639668	6698904019	3170930597	4.23863e+08	2550344441	2419521550	6326443745	7248449787	2454116606	2333968090
ppm_3_7398	18631730297	15166309220	16783357659	20922512200	13788347062	14380976031	15896859989	14374546586	15954840153	21739974368	19378743627	12373269220	16917490134	19337816973	33157763645	11104906309	20118962728	30887241085	12080204192	19340749925	13667470654	11060475876	13912286813	13931122358	29211889700	16394337943	6731785207	8052723152	12169420717	4471312161	5091155800	17784326321	17278311226	11937497192	2891164018	4326260233	4951025258	9569732735	8934816946	4445459528	9271252478	16348978856	3685631909	10486066774	22483422244	5514632592	11359184958	7387989639	16234042474
ppm_3_7612	341953352	341953352	341953352	341953352	5342835252	341953352	341953352	341953352	341953352	341953352	341953352	341953352	341953352	341953352	341953352	341953352	341953352	341953352	341953352	341953352	5128754204	341953352	341953352	341953352	341953352	341953352	2269048950	341953352	341953352	341953352	341953352	341953352	341953352	341953352	1880107992	341953352	341953352	341953352	341953352	341953352	4196124265	341953352	341953352	341953352	341953352	341953352	341953352	2493228623	341953352
ppm_3_7827	4115320306	2892910055	3718795530	5108097929	5342835252	4779843612	5353098678	3796111450	4308420285	4389368435	4046943511	5006312715	4761005177	2672192776	6054180918	2779937611	4603018438	6872804004	2746841431	4058390997	6119956971	2153031417	4338918507	3858239067	5949032883	4124800680	2426056787	4661566106	3920483216	1934184097	2202852714	4752713032	4597452525	4146890876	1877164758	2105663459	1768427685	3361874345	2369113680	1784927437	4969315970	4714454570	9.1839e+08	2203631564	4324206063	4256056115	5814196840	2622376224	4882516261
ppm_3_8045	2.6886e+08	2.6886e+08	2.6886e+08	2.6886e+08	2.6886e+08	2.6886e+08	2.6886e+08	2.6886e+08	2.6886e+08	2.6886e+08	1872972517	2.6886e+08	2.6886e+08	2.6886e+08	2608712990	2.6886e+08	1801070469	2.6886e+08	2.6886e+08	2.6886e+08	2.6886e+08	2.6886e+08	2.6886e+08	2.6886e+08	2444906493	2.6886e+08	1029081606	2375372092	2.6886e+08	2.6886e+08	2.6886e+08	2.6886e+08	2.6886e+08	2.6886e+08	2.6886e+08	2.6886e+08	2.6886e+08	2.6886e+08	2.6886e+08	1168387637	2.6886e+08	2.6886e+08	2.6886e+08	2.6886e+08	2.6886e+08	2.6886e+08	2.6886e+08	2.6886e+08	2.6886e+08
ppm_3_8097	6.41717e+08	1832920246	6.41717e+08	2677616689	6.41717e+08	2698338598	1838409810	1753365643	6.41717e+08	6.41717e+08	6.41717e+08	6.41717e+08	2021272581	6.41717e+08	6.41717e+08	1931517219	6.41717e+08	6.41717e+08	2605110955	6.41717e+08	6356416803	2905615684	6.41717e+08	6.41717e+08	6.41717e+08	6.41717e+08	6.41717e+08	5352703468	1812438145	6.41717e+08	6.41717e+08	6.41717e+08	6.41717e+08	6.41717e+08	1659490055	6.41717e+08	6.41717e+08	1983600515	1978738275	6.41717e+08	6.41717e+08	6.41717e+08	6.41717e+08	2262235017	6.41717e+08	5251660682	6.41717e+08	6.41717e+08	6.41717e+08
ppm_3_8156	1991220902	2864659920	2505364853	3577635445	2254537805	1396556469	1902505493	2492494751	2156361301	2502280288	2758724542	1690375454	2453011994	2318594531	3717200687	1396556469	2599327556	3717768068	3887717135	2533929317	8214860131	4172011409	2245747699	1851744470	3172518261	2503900271	2352734606	6486313839	1396556469	1853117472	1819322033	2384354870	2947137875	2274717642	2033569774	1748758775	2047739820	2450174592	2615246263	2247708382	6659132292	2240834251	2362033558	3071725451	2726871908	6263075917	7659190245	2137987251	1848608232
ppm_3_8237	3.56692e+08	3.56692e+08	3.56692e+08	3.56692e+08	3.56692e+08	2911886226	3.56692e+08	3.56692e+08	3.56692e+08	3122025206	3.56692e+08	3.56692e+08	3.56692e+08	3.56692e+08	3979789592	3.56692e+08	3.56692e+08	4284789742	3.56692e+08	3.56692e+08	3.56692e+08	2921572621	3.56692e+08	3.56692e+08	3.56692e+08	3.56692e+08	3.56692e+08	3.56692e+08	3.56692e+08	3.56692e+08	3.56692e+08	3.56692e+08	3.56692e+08	1652776959	3.56692e+08	3.56692e+08	3.56692e+08	1882266748	1463452680	3.56692e+08	3.56692e+08	3.56692e+08	3.56692e+08	3.56692e+08	2774545273	3.56692e+08	3.56692e+08	3.56692e+08	3.56692e+08
ppm_3_827	352190126	352190126	2578270902	3314938279	2448555998	2911886226	352190126	2221242442	352190126	352190126	352190126	1866761461	2917047611	2507408576	3979789592	1849652345	3011705798	352190126	1727631519	2564894090	3048122443	352190126	1938936097	1675442563	3479278599	2721433971	352190126	352190126	1536418046	8.10203e+08	352190126	2487591702	2977594071	352190126	352190126	352190126	352190126	1882266748	352190126	1121690180	352190126	2445157826	352190126	1365118380	352190126	352190126	2612045616	352190126	1994714144
ppm_3_8333	3176707001	1893233768	3152976932	4015994992	3040788839	3554192334	2587804942	2620801429	2855839521	3398499087	3905979553	2152875000	3655609533	3049719206	4467087526	1538697960	3568839304	4880444591	2.5151e+08	3200681545	2615653217	1752845111	2304827524	2058566772	3674614504	3267158856	1257874835	1997309714	1856026663	9.53999e+08	1116007900	3046756332	3304308751	1967637209	8.45415e+08	9.99054e+08	1070133428	1890646604	1530114892	1247007853	2249964769	2934346709	7.32191e+08	2.5151e+08	3315994881	2016463177	2.5151e+08	1529871999	2467188235
ppm_3_8422	3216256144	2260518566	3088972199	3813530425	3078461991	3975297213	2396986405	2604134977	2731799518	3242519276	3965024838	2040990844	3677850895	3159651277	4476060057	1814086828	3491123819	4810521248	1567717575	3202667481	2930049573	1703260817	2194455527	2159559114	3649231998	3378681337	1164898291	1910508687	1.30486e+08	8.10167e+08	1079604796	3023535768	3063764485	1972021959	7.25545e+08	9.86286e+08	9.4204e+08	2057136319	1614250534	1146575696	2282233216	3114583633	1.30486e+08	1168830887	3062484147	1609125889	2479994091	1435717444	2562223996
ppm_3_8512	2239214295	2414455312	2366741679	1.41792e+08	2346157591	3525191862	2481091101	2324985147	2164016845	2124955495	1.41792e+08	1463326365	1.41792e+08	2102529505	3474213497	1817066465	2450634000	3824843722	1930972128	2315352324	1.41792e+08	1.41792e+08	1913970025	1744717702	2846339992	2434145821	1020243549	1.41792e+08	1795862405	7.57154e+08	8.57816e+08	2150907715	2349925007	1503440148	6.01024e+08	6.95363e+08	7.40742e+08	1.41792e+08	1724988876	1127153293	1.41792e+08	2398622538	1.41792e+08	1143684875	2198558849	1.41792e+08	1.41792e+08	1129383389	2125860148
ppm_3_8598	1.62834e+08	1.62834e+08	1.62834e+08	1.62834e+08	1.62834e+08	1.62834e+08	1.62834e+08	1.62834e+08	1.62834e+08	2108528794	1.62834e+08	1647845386	1.62834e+08	2431987115	1.62834e+08	1681310235	1.62834e+08	3680469735	1.62834e+08	2387310136	4094966410	1.62834e+08	1.62834e+08	1.62834e+08	3194635100	1.62834e+08	1.62834e+08	2478534139	1.62834e+08	1.62834e+08	8.64605e+08	2158994064	1.62834e+08	1798662380	1.62834e+08	7.01862e+08	1.62834e+08	1.62834e+08	1.62834e+08	1.62834e+08	2756085970	1.62834e+08	9.08248e+08	1355886831	1.62834e+08	2322878948	3207014051	1285581502	2365977448
ppm_3_8671	2878080616	3788360936	3550726095	4922679786	2946969476	5054924532	3621082379	3741681344	2562835301	3109539300	3649090246	1.40128e+08	2003408025	2578342011	6142396200	2399642508	3500213797	6909751399	2715165002	3189822712	3663752741	3526842745	2935162204	2945732034	4763290414	3075303120	1563958860	3364827270	1.40128e+08	1101367786	1.40128e+08	2888559161	3061617917	2002716272	7.06e+08	7.28277e+08	1166610364	2487740917	2837665242	1640079630	3264044464	3233514211	1230990544	2089374134	3573756094	4506433523	3843212093	1.40128e+08	2697200171
ppm_3_8745	1.74914e+08	1.74914e+08	1.74914e+08	1.74914e+08	1.74914e+08	1.74914e+08	1.74914e+08	1.74914e+08	1.74914e+08	1.74914e+08	1.74914e+08	1.74914e+08	1762069526	1.74914e+08	1.74914e+08	1.74914e+08	1.74914e+08	1.74914e+08	1.74914e+08	1.74914e+08	1.74914e+08	1.74914e+08	1.74914e+08	1.74914e+08	1.74914e+08	1.74914e+08	1.74914e+08	1.74914e+08	3323721237	1.74914e+08	1.74914e+08	1.74914e+08	1.74914e+08	1.74914e+08	1.74914e+08	1.74914e+08	1.74914e+08	1.74914e+08	1.74914e+08	1.74914e+08	1.74914e+08	1.74914e+08	1.74914e+08	1.74914e+08	1.74914e+08	1.74914e+08	1.74914e+08	1.74914e+08	1.74914e+08
ppm_3_8834	1.52743e+08	1.52743e+08	1.52743e+08	1.52743e+08	3850836888	1.52743e+08	1.52743e+08	1.52743e+08	1.52743e+08	1.52743e+08	1.52743e+08	3535649040	1.52743e+08	5819120448	1.52743e+08	1.52743e+08	1.52743e+08	1.52743e+08	1.52743e+08	1.52743e+08	3000668652	1.52743e+08	3564048146	1.52743e+08	1.52743e+08	1.52743e+08	2401160866	2482842046	1.52743e+08	1755065282	1684451475	1.52743e+08	5265760809	2961343477	9.82256e+08	1248525643	1432897874	3321965272	1.52743e+08	2388255734	2861574689	1.52743e+08	1.52743e+08	1.52743e+08	1.52743e+08	1932378658	2947653406	2396022780	3945804859
ppm_3_8912	2.05582e+08	2.05582e+08	9038777729	8797096793	6923028587	2.05582e+08	7090406132	7406276379	2.05582e+08	9393254439	2.05582e+08	8689223027	6873904173	11862915506	18856593966	2.05582e+08	9828188586	17039600320	4854957913	9273740223	2.05582e+08	2.05582e+08	2.05582e+08	5928431715	2.05582e+08	2.05582e+08	2.05582e+08	7414372592	2.05582e+08	4367819076	4521548549	2.05582e+08	2.05582e+08	5145528839	2999806868	4010247227	4738822771	2.05582e+08	6140511226	2.05582e+08	7583780181	2.05582e+08	2.05582e+08	2.05582e+08	2.05582e+08	6857219330	2.05582e+08	5061413644	2.05582e+08
ppm_3_8979	3.13667e+08	13131460943	16520903876	13086298297	13457769887	14860006797	13258183343	12358829997	3.13667e+08	15187697766	3.13667e+08	11605872923	13516673404	16091004248	3.13667e+08	12087622075	18261705918	21483210635	9632630821	17849196630	16844089063	11174831026	12630707902	10926049699	17157364564	16178212808	11601591721	14981954333	3.13667e+08	3.13667e+08	8707648222	3.13667e+08	14678268864	10381436010	6142225774	7979620432	9876667321	11562560040	11463293235	3.13667e+08	14899976065	14265248068	2717459540	8442232580	16314756921	14291619763	17031109193	10682008432	14096717706
ppm_3_9041	21417848759	16563925985	22700345915	18228852101	19001070322	18676428137	17916276384	16907089241	14667254552	21963606402	20377737503	11601298276	18960296939	16894200644	788779939	15814846711	25601181211	25065639202	13083556042	24694876135	23621028689	14392807030	17065253993	14611983815	22006235162	21839468134	15962314307	20799881660	16578286919	8103218891	12835080032	20100499445	19032323723	13914077308	9228412042	12032060266	14272083303	15426392695	15735287961	14231878900	20407884662	18882697265	5809466667	11213210050	16804677458	20064393925	22846416581	15229303701	18775988857
ppm_3_9095	20124658542	14595456345	20513125442	2189284525	17250541755	17561074721	16632813379	14660722003	13659731856	21047137410	19693944372	2189284525	18333629163	17342910749	25718584855	13804995032	23288125799	25168541033	11138860600	22262932004	20602182678	12142938813	14717512917	12770068756	23968393643	20340619934	12736054704	16731596295	15039649845	11682259624	10320002659	19622881448	18595801179	12662112445	6545272010	8985583343	11019739822	13111296279	12669620905	10721729825	17328907308	17929112509	8349895681	9536396494	16538922009	15778915224	19246885078	12552432222	18307763195
ppm_3_9232	3.04245e+08	3.04245e+08	13131728221	16139421336	14212809575	11501586877	14929776851	3.04245e+08	11761525224	18107613838	3.04245e+08	3.04245e+08	16359060410	3.04245e+08	3.04245e+08	7929661680	16181101786	3.04245e+08	3.04245e+08	14319698454	11875319944	3.04245e+08	10174054804	10132889219	3.04245e+08	3.04245e+08	3.04245e+08	3.04245e+08	11405338727	5211956464	5332635031	17480871783	3.04245e+08	9617030546	2375079288	4091123537	3.04245e+08	3.04245e+08	3.04245e+08	3.04245e+08	8089472927	13782106516	2432946036	3.04245e+08	15925799605	3.04245e+08	3.04245e+08	3.04245e+08	14815626066
ppm_3_933	2.58973e+08	9891275569	2.58973e+08	13530040968	2.58973e+08	2.58973e+08	2.58973e+08	10045982099	11260220316	16356079173	2.58973e+08	2.58973e+08	14169646039	2.58973e+08	2.58973e+08	8161245046	2.58973e+08	2.58973e+08	6784630498	2.58973e+08	2.58973e+08	7214584094	10315695314	10332479433	2.58973e+08	2.58973e+08	5672199180	2.58973e+08	11227084534	2.58973e+08	2.58973e+08	2.58973e+08	2.58973e+08	9526005272	2931024350	2.58973e+08	4533991313	8226521862	5846251740	3664043645	8273898618	2.58973e+08	2.58973e+08	2.58973e+08	14549401316	2.58973e+08	9496449509	6907227822	2.58973e+08
ppm_3_9432	1.91388e+08	1.91388e+08	1.91388e+08	1.91388e+08	1.91388e+08	1.91388e+08	1.91388e+08	1.91388e+08	1.91388e+08	1.91388e+08	1.91388e+08	1.91388e+08	1.91388e+08	1.91388e+08	1.91388e+08	1.91388e+08	1.91388e+08	1.91388e+08	6720815660	1.91388e+08	31550741635	1.91388e+08	1.91388e+08	1.91388e+08	1.91388e+08	1.91388e+08	5670112322	24515905503	1.91388e+08	3745311965	1.91388e+08	1.91388e+08	1.91388e+08	1.91388e+08	3328642129	3499206851	4622481879	1.91388e+08	1.91388e+08	1.91388e+08	24708714062	1.91388e+08	1.91388e+08	5998319997	1.91388e+08	23184336848	28338299475	1.91388e+08	1.91388e+08
ppm_3_9526	1.6473e+08	1.6473e+08	5596495525	6127653240	1.6473e+08	1.6473e+08	6469612939	1.6473e+08	1.6473e+08	1.6473e+08	1.6473e+08	1.6473e+08	6669242483	6156078250	1.6473e+08	1.6473e+08	6084633505	1.6473e+08	1.6473e+08	1.6473e+08	27943444184	1.6473e+08	1.6473e+08	1.6473e+08	1.6473e+08	1.6473e+08	1.6473e+08	21227433402	1.6473e+08	1.6473e+08	1.6473e+08	4803929530	1.6473e+08	1.6473e+08	1.6473e+08	2133265075	1.6473e+08	1.6473e+08	1.6473e+08	1.6473e+08	20944811000	1.6473e+08	2074307405	1.6473e+08	1.6473e+08	20585262986	23684557909	1.6473e+08	1.6473e+08
ppm_3_9615	5267344619	2.58195e+08	2.58195e+08	2.58195e+08	2.58195e+08	7727987592	2.58195e+08	2.58195e+08	2.58195e+08	2.58195e+08	2.58195e+08	2.58195e+08	2.58195e+08	2.58195e+08	2.58195e+08	2.58195e+08	2.58195e+08	2.58195e+08	2.58195e+08	5156955970	2.58195e+08	2.58195e+08	2.58195e+08	2.58195e+08	2.58195e+08	4892230173	2.58195e+08	2.58195e+08	2.58195e+08	2.58195e+08	1624458916	2.58195e+08	2.58195e+08	2.58195e+08	2.58195e+08	2.58195e+08	2.58195e+08	2.58195e+08	2732453715	2.58195e+08	2.58195e+08	2.58195e+08	2.58195e+08	2.58195e+08	2.58195e+08	2.58195e+08	2.58195e+08	2.58195e+08	2.58195e+08
ppm_3_968	2.11178e+08	2.11178e+08	2.11178e+08	2.11178e+08	2.11178e+08	2.11178e+08	3565909115	2682751416	2.11178e+08	2.11178e+08	2.11178e+08	3153566509	2.11178e+08	2.11178e+08	2.11178e+08	2.11178e+08	2.11178e+08	2.11178e+08	3734865127	2.11178e+08	2.11178e+08	3258468124	2.11178e+08	2.11178e+08	2.11178e+08	2.11178e+08	2.11178e+08	2.11178e+08	2.11178e+08	2.11178e+08	2.11178e+08	2.11178e+08	2.11178e+08	2.11178e+08	2.11178e+08	2.11178e+08	2.11178e+08	2.11178e+08	2.11178e+08	2.11178e+08	2.11178e+08	2.11178e+08	2.11178e+08	2.11178e+08	2680281567	2.11178e+08	2.11178e+08	2.11178e+08	2.11178e+08
ppm_3_9775	3128244343	2399020454	3541638372	3282500807	3572194476	5122102990	3565909115	1.56038e+08	2875947647	2877703492	2945199320	1.56038e+08	4434492680	3703481391	3241846514	1.56038e+08	3791753133	3059110624	1.56038e+08	3222528041	1.56038e+08	1998863603	1.56038e+08	1.56038e+08	3377136786	3212597585	1.56038e+08	1341090024	1.56038e+08	1747051002	1.56038e+08	2698662299	3084674747	2849567520	1259276052	9.57254e+08	1125321788	1.56038e+08	1650763906	1.56038e+08	1108452192	2859578338	5.96098e+08	1680661354	1.56038e+08	1428887472	1397232231	2362086690	2912492427
ppm_3_9883	3.84494e+08	3.84494e+08	3.84494e+08	3.84494e+08	3.84494e+08	2354705451	2007576983	3.84494e+08	3.84494e+08	3.84494e+08	3.84494e+08	3.84494e+08	3.84494e+08	3.84494e+08	3.84494e+08	3.84494e+08	3.84494e+08	3.84494e+08	1952869029	3.84494e+08	1790313942	3.84494e+08	3.84494e+08	1673256533	3.84494e+08	3.84494e+08	1130300351	2058822807	1696470661	3.84494e+08	1548838933	3.84494e+08	3.84494e+08	1440554426	1302840162	1063702110	1531356999	3.84494e+08	3.84494e+08	1312888267	1322608425	3.84494e+08	5.71497e+08	3.84494e+08	3.84494e+08	1578788456	1652598945	3.84494e+08	3.84494e+08
ppm_3_9928	4.1663e+08	4.1663e+08	4.1663e+08	4.1663e+08	4.1663e+08	4.1663e+08	4.1663e+08	1871384832	4.1663e+08	4.1663e+08	4.1663e+08	1908252270	4.1663e+08	4.1663e+08	4.1663e+08	4.1663e+08	4.1663e+08	4.1663e+08	4.1663e+08	4.1663e+08	4.1663e+08	4.1663e+08	4.1663e+08	1673256533	4.1663e+08	4.1663e+08	1533156648	4.1663e+08	4.1663e+08	4.1663e+08	1548838933	4.1663e+08	4.1663e+08	4.1663e+08	4.1663e+08	4.1663e+08	4.1663e+08	4.1663e+08	4.1663e+08	4.1663e+08	4.1663e+08	4.1663e+08	4.1663e+08	4.1663e+08	4.1663e+08	4.1663e+08	4.1663e+08	4.1663e+08	4.1663e+08
ppm_3_9961	4.8194e+08	4.8194e+08	2404394366	4.8194e+08	2281696695	2461044867	2421801582	4.8194e+08	4.8194e+08	4.8194e+08	4.8194e+08	4.8194e+08	1553483568	4.8194e+08	4.8194e+08	4.8194e+08	3199713856	2726545931	4.8194e+08	4.8194e+08	2664627007	4.8194e+08	1984732959	4.8194e+08	4.8194e+08	2080451350	4.8194e+08	4.8194e+08	2119484866	4.8194e+08	1560421498	4.8194e+08	4.8194e+08	1766904563	1266344261	1300764605	1828910671	4.8194e+08	4.8194e+08	4.8194e+08	4.8194e+08	4.8194e+08	4.8194e+08	1108135244	4.8194e+08	1902381897	4.8194e+08	1845105442	1854842367
ppm_4_0018	4.36411e+08	4.36411e+08	2905665819	2671756911	2591100100	4.36411e+08	3629673729	2053741123	4.36411e+08	4.36411e+08	4.36411e+08	2056974910	1898435295	2264052963	4.36411e+08	4.36411e+08	3768493315	4.36411e+08	4.36411e+08	2697054449	4.36411e+08	4.36411e+08	2790037368	2175891952	4.36411e+08	2618370239	1748944830	4.36411e+08	2430850272	1073396369	1667050041	4.36411e+08	4.36411e+08	4.36411e+08	1512829130	4.36411e+08	1696478419	2130047393	1270966897	1946573039	2259494615	4.36411e+08	6.5582e+08	4.36411e+08	4.36411e+08	4.36411e+08	2438785345	2936732487	4.36411e+08
ppm_4_0072	2807494034	2189307287	3487231070	2.2258e+08	2.2258e+08	2711732496	4492637262	2308768015	2.2258e+08	2.2258e+08	2.2258e+08	2640245692	2289624427	2424626898	2.2258e+08	1619552830	4319142288	2.2258e+08	2.2258e+08	3801305224	2.2258e+08	2.2258e+08	3138235895	2493412568	2.2258e+08	3496581594	2.2258e+08	2838060372	2.2258e+08	2239944392	2.2258e+08	1923393787	2.2258e+08	2.2258e+08	1356297220	1274449218	2.2258e+08	2233334581	1693299005	2240870347	2.2258e+08	2.2258e+08	2.2258e+08	1192287233	3379728979	2170195408	2.2258e+08	3599494017	2.2258e+08
ppm_4_0123	3160584521	2538235057	2.33216e+08	2.33216e+08	3093251345	2.33216e+08	4990801871	2.33216e+08	2956926943	3002633512	2.33216e+08	3302816626	2.33216e+08	2.33216e+08	2.33216e+08	3254192438	2.33216e+08	2.33216e+08	1579806515	4518886544	2.33216e+08	2006084321	2.33216e+08	2.33216e+08	4396525799	4027641509	2259961539	2.33216e+08	2.33216e+08	4552498932	1753913646	2189860224	2421633661	2277885397	2.33216e+08	1194456714	1674311013	2.33216e+08	2.33216e+08	2114838368	3169137323	2985854250	8.54454e+08	2.33216e+08	2.33216e+08	2.33216e+08	2.33216e+08	2.33216e+08	2736277134
ppm_4_0227	2.08513e+08	3195123658	2.08513e+08	2.08513e+08	2.08513e+08	8119009554	9807983623	2602552598	2.08513e+08	2.08513e+08	2.08513e+08	2.08513e+08	3465864367	3591605532	2.08513e+08	7738521236	9830682628	2.08513e+08	2013429806	8550151528	2.08513e+08	2629780509	3538097935	2.08513e+08	2.08513e+08	5248183848	3360086303	2.08513e+08	3562138333	5890201256	2.08513e+08	2.08513e+08	2.08513e+08	3008051109	1156840806	2.08513e+08	2.08513e+08	3135877931	3133786841	2454799533	2.08513e+08	2.08513e+08	9.79812e+08	1904135066	2.08513e+08	2.08513e+08	2.08513e+08	3440456777	2.08513e+08
ppm_4_0385	10781485314	6501447116	9388572149	11839622261	10650500550	9133988459	11870287274	7594275013	8356798914	12056418760	12268406972	7979369737	10928339491	11326581690	17548850280	6213375698	11563249462	18956445898	2550223137	9823079525	13482241159	3154512588	6891363420	7549335173	15660642730	10060573713	4678692479	8937562736	8976437342	3321964343	4393863108	13269255325	11002826393	6369904685	3050993966	3646340289	4090506304	6673544251	3714509248	2987233061	9877507752	10668232254	1165528891	2647128053	10875885840	7631865954	11549171848	4517747419	10154614684
ppm_4_0576	3.48094e+08	2414286420	3.48094e+08	3.48094e+08	4326673222	3646270408	4176981731	2855940820	3.48094e+08	3.48094e+08	3.48094e+08	3.48094e+08	3674623088	3.48094e+08	4405926282	3.48094e+08	4271606848	3.48094e+08	2198376950	3830413615	3.48094e+08	3185307874	3114447012	2734514953	4051346068	3738855630	3.48094e+08	3.48094e+08	3.48094e+08	3.48094e+08	3.48094e+08	3.48094e+08	3.48094e+08	3.48094e+08	3.48094e+08	3126269700	3757139877	2708348081	2987525351	2363150417	3.48094e+08	3.48094e+08	8.60992e+08	2095468087	3.48094e+08	3563640969	3.48094e+08	1750102576	3.48094e+08
ppm_4_0766	6423373521	2769862657	6224341019	7837383927	6852885150	6300447717	6458588014	5831081140	5774580463	7307301145	6845036472	5144892510	6818977780	6689190642	11571654374	7.39913e+08	7353770322	11391050586	1810883843	6979835273	6499469125	1858190098	5453824566	5021086055	7.39913e+08	6213889538	3167893442	5251222586	4545719718	2085125199	2492309992	6321391330	6518640536	4850750795	2205867919	2221684967	2532885218	4365346235	1595894053	2319862944	5504442578	5915705279	1169330528	1597452719	7465492683	3772209363	6705013490	3306946685	5994348044
ppm_4_091	10982518121	8289031062	10014434335	12761139207	10586391412	9104089033	8312713482	8680112337	9.32722e+08	12816742362	11230669884	8040695582	10624246981	11647057129	18114205537	4115154724	11914147635	18301223111	4012466215	11192413091	10224225109	3895291380	8375980738	8034953472	16038059948	10168601142	5457013973	7871503465	9.32722e+08	4073677046	4096849822	11598420938	9.32722e+08	7757066956	9.32722e+08	3625895863	4939913520	6440381046	4074022316	9.32722e+08	7957752867	10325683103	1227477073	3510962700	11755957487	7061198965	9332900773	5335853561	10232742398
ppm_4_1115	36956209428	28804829990	38294290855	70919881773	35506295728	32676433677	35072727480	49107105991	35522772234	25359509120	35393509252	18782577780	48457768395	27657184907	46172668512	24301924672	46841922248	71830377172	2309974260	40748429879	22584068859	20453930441	25317879263	30554935096	50327386965	32376246545	19735026240	20690999109	31290937070	15688790855	13127297075	48199573269	28678538359	19958471732	25070149147	10799801498	12380160373	17366470204	22814144816	12892783006	19530662911	24613866709	2309974260	2309974260	27482131400	20885106244	21270120877	23582937110	29280800764
ppm_4_1189	38185080809	28940277807	40018987860	74157357717	33994264592	32860459945	34865165964	50390459397	35756085675	26096650447	36940498068	17974929525	48133808893	26666405936	50195982659	24357198239	49901580378	75456058154	41593631212	41229844722	20363832598	19989854680	24100211931	30609947011	59046535296	32419226338	22488409901	19144332722	30792250202	18387102912	17463234252	50194064224	27630739071	18987522605	30734569956	16636884633	18548557032	8338959721	23672194603	18185932811	18283332635	23791053520	9925400605	28650529356	28406402546	18996873714	20122235272	24620983753	28003878749
ppm_4_1267	43364786571	33523560791	46612714871	82226068731	43508880873	40486143214	38352003874	60948812121	41735506821	26194780382	39655212865	20998325717	58230159465	30148525776	51978827082	31654198952	54837860687	82487868518	54223745134	50094567349	26710408348	27572598769	31736602178	37831107716	60394167455	38848676850	24389758445	21995500419	37098680105	20435813436	18580004357	55600344022	32429215003	24341170007	34815440913	17571483266	18947170625	21450462865	29099320866	18835073506	21043831641	28153605411	14696707699	36823818674	29610359551	22874237291	24256248600	28639899834	34967928566
ppm_4_1346	41871387430	31840125582	44898460337	78597852950	39424551951	37063957575	36931690157	58960503938	39001345217	24979070769	37024017483	18814334905	55726878626	28627175647	42894704393	28008341076	52900263803	88738170213	50868147102	47826446454	23758634368	24639134978	27977081535	35816178642	47483048288	36367469898	26022772833	19155103933	33323893104	21195422839	21088101282	53792260506	29684204741	20615438070	35044653666	20406484294	22092840110	17144699993	27188345455	21386907428	18034496666	25506269136	16262244852	33596009647	26432866414	19318626802	20828016777	26918966008	31911396956
ppm_4_1425	671346015	671346015	671346015	671346015	671346015	671346015	671346015	671346015	671346015	671346015	671346015	671346015	671346015	671346015	12396881913	671346015	671346015	16706723550	671346015	671346015	671346015	671346015	671346015	671346015	16761570196	671346015	671346015	671346015	671346015	13773181211	14670918794	671346015	671346015	671346015	12161404413	13984076062	15709731768	671346015	671346015	13893053844	671346015	671346015	10204304781	671346015	671346015	671346015	671346015	671346015	671346015
ppm_4_1497	1372282309	13172050303	1372282309	1372282309	1372282309	4077141958	1372282309	1372282309	1372282309	1372282309	1372282309	3547922821	5078974517	1372282309	1372282309	3728285356	1372282309	7303245496	1372282309	1372282309	1372282309	1372282309	3628937249	1372282309	1372282309	1372282309	3757566140	5493970386	1372282309	3181562924	2865084083	1372282309	3268466293	3119098581	1372282309	2976794787	3568534739	3449588275	3221009054	2938630445	5203662411	1372282309	2729170249	1372282309	1372282309	5673689441	6464642007	3603841739	3836244141
ppm_4_1644	12719444426	7166426383	18088599294	1388656718	16740369205	13339984641	14116020557	14727969076	9235359918	13461925371	10431580604	9316149245	15100824255	10799434479	1388656718	14021629535	20059470796	1388656718	12465200649	19654347669	21863467833	11982018237	15049955310	11610282133	7896723807	14505616704	16727251826	21847665589	13247605756	1388656718	1388656718	12291974428	11611034262	13111013330	11145625795	1388656718	1388656718	14475744306	16280703694	1388656718	20394268079	11830324425	2034650999	10332829806	10570807321	21817612176	22129615146	16292724164	14584067497
ppm_4_1685	1363669261	1363669261	1363669261	8184462772	1363669261	1363669261	1363669261	1363669261	1363669261	1363669261	1363669261	1363669261	1363669261	1363669261	1363669261	1363669261	1363669261	1363669261	1363669261	1363669261	1363669261	1363669261	1363669261	1363669261	1363669261	1363669261	1363669261	1363669261	1363669261	12689741425	14603662804	1363669261	1363669261	1363669261	1363669261	14489052060	15998054833	1363669261	1363669261	15166422748	1363669261	1363669261	1363669261	1363669261	1363669261	1363669261	1363669261	1363669261	1363669261
ppm_4_175	8354892840	6223070215	11098287365	7429202949	1359992066	7189717460	8397399221	9018762422	5975184079	1359992066	6640143049	1359992066	9672952963	7137191847	1770871019	7939876924	12175181824	2134513317	8019953768	12489190885	1359992066	7674145498	8688692126	7399665348	2569994735	9198141864	1359992066	1359992066	7557020437	11738036254	12862842802	8191587606	6592323290	1359992066	1359992066	12750740275	14620298911	1359992066	1359992066	13204897864	1359992066	6916185448	9374032319	6054262682	5812322616	1359992066	1359992066	1359992066	8258202630
ppm_4_1806	6702170744	5.98689e+08	9477292963	5.98689e+08	9826990748	6445795996	7497729310	7779258350	4902318436	8264407135	5658038526	4984072071	8234805563	5777737601	5.98689e+08	7030590468	10453787871	5.98689e+08	6483929158	10424491478	11715502543	6323949417	7869228401	6097499160	2569994735	7544554080	9110474127	11342408665	6392870335	7268920309	8366114134	6474066807	5897728744	6994831190	6936232571	8223608047	9090136196	7730358057	9140135154	8289948776	10530105043	6018487699	5.98689e+08	5225834031	5450674603	12142998217	11882325888	8896435901	7528696389
ppm_4_1881	6.32486e+08	6.32486e+08	6.32486e+08	9.86668e+08	9060929846	6.32486e+08	1273154722	6.32486e+08	6.32486e+08	7184557996	6.32486e+08	6.32486e+08	6.32486e+08	6.32486e+08	9.33962e+08	6.32486e+08	6.32486e+08	9.52308e+08	6.32486e+08	6.32486e+08	10726519320	6.32486e+08	6.32486e+08	6.32486e+08	1094757163	1188044853	8320705594	10601352973	6.32486e+08	6856207152	7886333393	6.32486e+08	6.32486e+08	6479041973	6402020710	7745062584	8437715871	6934673154	8292548130	7221156455	9770213304	1126263057	5924534160	6.32486e+08	6.32486e+08	11351529040	10326997611	8420591283	6.32486e+08
ppm_4_204	1268982153	1488284644	2.73193e+08	1717794922	2.73193e+08	2317941391	2.73193e+08	1420569808	1462811358	2.73193e+08	1536628886	1218343280	1752430484	1120141635	2.73193e+08	1183735195	1084272690	2.73193e+08	1226007757	1555292955	2038451564	2.73193e+08	1418242556	2.73193e+08	2.73193e+08	1634490733	1149901983	1459356083	1796218185	8.48483e+08	8.11753e+08	1513787771	1456130241	1147235331	982191249	8.36901e+08	9.56679e+08	1264674483	1106418230	8.82734e+08	1518658609	1226654896	8.30121e+08	9.6142e+08	2.73193e+08	1578375422	1872721371	1047683997	1365808586
ppm_4_211	1271518903	1606989670	1717856645	1791763472	1732000295	2241704248	1309656032	1546475079	1550790758	1326308410	1560004100	1332926240	1680857360	1172645017	1953348545	1109904254	1908470981	2387465181	1232724234	1666610159	2233989212	8.87325e+08	1360863027	1117141687	1820473403	1706152759	1232472067	1481269475	1803452230	8.51885e+08	8.03502e+08	1621355046	1327823759	1294901137	1042531900	8.49053e+08	1004448736	1469734201	1168622581	1094423988	1524390895	1277226868	8.32241e+08	9.89618e+08	1278697511	1608024446	1896969893	1158491603	1215347662
ppm_4_2178	1332353084	1870672433	1800716075	2000268651	1753513852	2718308301	1410233934	1661868105	1761769328	1434109292	1725197003	1247601095	1864370758	1114897849	2091820168	1221607092	1940788628	2425229849	1352539661	1818662218	2769082861	9.44327e+08	1467795949	1199904056	1915992535	1866186840	1477519225	2063456876	2006498947	1125676212	8.6655e+08	1751934689	1436694006	1403985780	1258077723	9.20824e+08	1186868949	1487518727	1225916491	1279532360	2093480741	1354960701	1003029546	1097186819	1316500352	2120733532	2656081912	1429021917	1220522615
ppm_4_2243	1418642128	418802107	1986821431	418802107	1663088585	2802650567	1465809607	418802107	418802107	1488754554	418802107	1332599374	1814063409	1265656238	2311138473	1364390282	2154609478	2951143295	418802107	418802107	2710826514	1025729887	1596916911	1222634667	2019078636	1975597582	1493472447	2226815260	418802107	418802107	9.09652e+08	1756754298	1551012940	1344437229	418802107	997105071	418802107	418802107	418802107	418802107	2285161700	1456807043	1165405871	418802107	1379176562	2139987093	2633233678	1364602786	1298675484
ppm_4_2306	4.05357e+08	2056618352	2105594534	2046928760	1814434768	4.05357e+08	1537644288	1779169355	1849840404	4.05357e+08	1779563791	4.05357e+08	4.05357e+08	4.05357e+08	2419036956	4.05357e+08	2154877321	3042744796	1521939045	1971229333	4.05357e+08	1169970196	4.05357e+08	1359829849	1926212802	4.05357e+08	4.05357e+08	4.05357e+08	2107607704	9.20765e+08	4.05357e+08	4.05357e+08	4.05357e+08	4.05357e+08	4.05357e+08	4.05357e+08	4.05357e+08	1313277391	1234918654	4.05357e+08	4.05357e+08	4.05357e+08	4.05357e+08	1249827095	1559945055	4.05357e+08	4.05357e+08	4.05357e+08	4.05357e+08
ppm_4_2386	9.06147e+08	1.18575e+08	1450416244	1713839616	1315830504	1.18575e+08	1369097426	1.18575e+08	1.18575e+08	1.18575e+08	1.18575e+08	1179368777	1007128342	1157526154	1.18575e+08	1072747314	1.18575e+08	1.18575e+08	1.18575e+08	1628822242	6.07993e+08	1.18575e+08	1.18575e+08	1098405226	1.18575e+08	1363857076	8.38537e+08	5.35925e+08	1039599423	9.09547e+08	6.46976e+08	9.38124e+08	1.18575e+08	1.18575e+08	9.2614e+08	6.12431e+08	8.36563e+08	1.18575e+08	1.18575e+08	8.6492e+08	1.18575e+08	1.18575e+08	5.70525e+08	1.18575e+08	1543441710	1.18575e+08	1.18575e+08	9.06708e+08	8.93121e+08
ppm_4_2502	2.95338e+08	2.95338e+08	2.95338e+08	1713839616	2.95338e+08	2.95338e+08	2.95338e+08	2.95338e+08	2.95338e+08	2.95338e+08	2.95338e+08	2.95338e+08	2.95338e+08	2.95338e+08	2.95338e+08	2.95338e+08	1528206681	2.95338e+08	2.95338e+08	2.95338e+08	2.95338e+08	2.95338e+08	2.95338e+08	2.95338e+08	1406769376	2.95338e+08	2.95338e+08	2.95338e+08	2.95338e+08	2.95338e+08	2.95338e+08	2.95338e+08	2.95338e+08	2.95338e+08	2.95338e+08	2.95338e+08	2.95338e+08	2.95338e+08	2.95338e+08	2.95338e+08	2.95338e+08	2.95338e+08	2.95338e+08	2.95338e+08	2.95338e+08	6.69221e+08	2.95338e+08	2.95338e+08	2.95338e+08
ppm_4_26	33613065781	27349504734	33949991026	81887997313	29917150251	31030206320	25059602783	45836606145	35075593926	22782368445	37293556176	16063621218	43952179207	19828580010	46000810200	21862118213	47583422818	81664456320	43442365140	33336074015	6812530777	16560481682	20287151742	26700792885	48791603792	25685610765	19561067612	5647396599	26226241518	16535922169	13170001189	48473578566	23027828152	17664528161	28865491998	10357061947	11514967436	13747649294	25110244939	12132807218	5650859333	17295647987	11061869393	29987396151	28044274852	5873301651	6726379722	24917805857	22146944690
ppm_4_2663	33481534393	27968738186	34893959386	84217310146	30838862639	31275119286	26137546323	47693103819	34589479580	24381077201	35776492655	16955270355	45323281611	21214081888	46164527053	22059813607	49166031194	83935433675	44276550462	33543895825	6829320120	16380372317	20571132310	27733851003	50568588429	26136889320	19467160451	5596028415	26659413543	17215768410	13615587267	48378295618	23157047055	18283329461	30010456107	10788654189	11708977262	13847024121	26218402433	11705824101	5688632309	17560600047	11439783663	29846640633	28908641319	5945737948	6352425909	25921656906	22867532535
ppm_4_2734	30645304954	24658438841	30659826967	71249450357	26441028815	27079728278	22355172088	40014591267	30514655974	22468861507	33317058980	14700477710	38863810969	18626386863	42135627906	19561451216	43188222567	72035133696	38388801747	29584329832	5951736211	15521093560	17907954948	23707299076	44693640725	23142410287	17040088229	4.83363e+08	23089563594	14307547102	11731237360	42868813773	20309713013	15407709786	24742543237	9074756937	10139140865	12579437261	22447128134	10366075633	4925144137	15764074661	9490889086	26048526372	25868477536	5056855448	5801748003	22306208140	19785755946
ppm_4_2821	29752985726	24493162087	30738964340	67686181538	25797871919	26298999319	22649725758	39345024314	28817239338	25110341969	31596168859	14720828334	37524538338	19241850554	42834787891	18729986991	43367499852	73568774499	37218170607	29587227321	5958864987	15380490010	17238022005	23620985409	44248597343	23119171005	16146898088	4842167903	22165174553	13995216198	11351950037	40388500453	19819797188	15401282026	24131917949	8896175674	9772798142	12260069145	22447277785	9452569688	4854767342	15734992461	9254218426	24853999260	26173729764	5053171467	5543850995	22374510633	19738474161
ppm_4_3025	19301759708	14042589153	17413085660	21598284556	15082252422	14612761002	16027808473	14313849473	15501939303	21044385908	19404446388	13047484179	18701867266	19482905251	30848768666	11412268487	20319427179	28967929028	11549160392	18567484195	11356874348	10150114431	13434219820	13984843433	29217542575	16349615443	7179920441	2583894387	12136422502	4558391372	5779556917	18685002398	17091049560	11152703785	3269121559	4441181518	5346668802	10515966941	7799158202	4114256939	3462825316	16292418910	2015897294	9487462356	22345009774	2648106084	3700593569	8979163855	16485162770
ppm_4_3229	2.16043e+08	2.16043e+08	2.16043e+08	2.16043e+08	2.16043e+08	2.16043e+08	2.16043e+08	2.16043e+08	2.16043e+08	2.16043e+08	2.16043e+08	2.16043e+08	2.16043e+08	2.16043e+08	2.16043e+08	2.16043e+08	2.16043e+08	2.16043e+08	2.16043e+08	2.16043e+08	2.16043e+08	2.16043e+08	2.16043e+08	2.16043e+08	2.16043e+08	2.16043e+08	2.16043e+08	3194237447	2.16043e+08	2.16043e+08	2.16043e+08	2.16043e+08	2.16043e+08	2.16043e+08	2.16043e+08	2.16043e+08	2.16043e+08	2.16043e+08	2.16043e+08	2.16043e+08	2.16043e+08	2.16043e+08	2.16043e+08	2.16043e+08	2.16043e+08	2978390383	2.16043e+08	2.16043e+08	2.16043e+08
ppm_4_3343	1.72782e+08	1.72782e+08	1.72782e+08	1.72782e+08	1.72782e+08	1.72782e+08	1.72782e+08	1.72782e+08	1.72782e+08	1.72782e+08	1.72782e+08	1.72782e+08	1.72782e+08	1.72782e+08	1.72782e+08	2402373702	1.72782e+08	1.72782e+08	1571173608	1.72782e+08	7601695316	1.72782e+08	2559935205	1.72782e+08	1.72782e+08	1.72782e+08	1.72782e+08	1.72782e+08	1.72782e+08	2997545609	2998690287	1.72782e+08	1.72782e+08	2263563528	1.72782e+08	1726195985	2420645656	1.72782e+08	1623294789	2107184476	7620013734	1.72782e+08	8.84861e+08	1.72782e+08	1.72782e+08	1.72782e+08	9330206923	2995887722	1.72782e+08
ppm_4_3474	5883387573	3.42232e+08	5409826368	6607673268	6223184015	4752829772	8534935068	4222786024	4317137629	6415209665	3.42232e+08	4399646961	5596274965	6276287143	8914457164	4465201570	3.42232e+08	3.42232e+08	3.42232e+08	5248394556	3.42232e+08	2307882629	5719731904	4623838380	8770799662	3.42232e+08	2691425620	6655769378	5628352198	2962571887	3221854697	7389530603	5553679517	4367314090	2296267469	3.42232e+08	3.42232e+08	3247303147	3172789661	2178351930	6476369728	5751856346	1080785788	2046508310	5687811319	4561791886	8703559897	6441877671	5459654411
ppm_4_3618	11202356558	7798370341	9673372964	12749534772	9253569658	8060645699	12292943708	8309787367	8527849007	12267817272	10886303247	7294999745	9793035202	11205372102	18311004789	6681734758	11634694751	17397857251	5749616607	10204130857	10811280032	5270554157	7912759424	8425358963	17436544981	9439146640	4455764218	6747047100	8716116691	3327424729	3475400834	12353289600	10201435141	6630196299	2704914132	2730846524	3677122741	5711094520	4389870421	2745274581	7387544048	10015872666	1335903048	5108058720	11667033566	5018040906	8834537395	6798792719	9749916984
ppm_4_3782	7150479563	5306063713	6176201142	8251123178	5750732305	4892755554	6774074367	5597631932	5649263027	8133273947	6924822212	4737070409	6892787939	7516453383	11703898332	4285098148	7644177889	11244779051	4266576104	6704520774	5946943323	3913400396	5008405820	5551083951	11352121329	5883519588	2782482287	6432845561	5089942816	1886117362	2107623957	7205131342	6281344638	4213746546	1600538313	1789904851	2206588705	3664291806	2860629306	1599405536	3839940131	5969719561	8.80754e+08	3751887805	7862344097	4933619307	4900507532	3280805887	6166513788
ppm_4_4161	6.01984e+08	173791478	5.74526e+08	4.20405e+08	4.07144e+08	8.25269e+08	5.8876e+08	5.53245e+08	3.75234e+08	6.23833e+07	3.25856e+08	6.53646e+08	6.36484e+08	6.23833e+07	2.50971e+08	4.30124e+08	7.28269e+08	7.91592e+08	4.57481e+08	3.3012e+08	1164392960	3.12532e+08	3.55642e+08	547132746	6.23833e+07	3.86207e+08	432877144	3368893333	6.23833e+07	330042387	2.76597e+08	533434063	6.23833e+07	4.95314e+08	3.21384e+08	3.13856e+08	3.02084e+08	4.84239e+08	4.1421e+08	2.63932e+08	8.09553e+08	2.30068e+08	2.16822e+08	328112841	2.6041e+08	2497063086	8.98416e+08	5.22041e+08	5.50379e+08
ppm_4_4846	1.45089e+08	1.36885e+08	2.69398e+08	2.3784e+08	270187984	1.8003e+08	2.57356e+08	2.14195e+08	159947187	2.00306e+08	1.58658e+08	2.02366e+08	2.2926e+08	2.61111e+08	1.43153e+08	1.85826e+08	3.06422e+08	2.21153e+08	1.60658e+08	1.75929e+08	1.63394e+08	1.31565e+08	1.84533e+08	1.61309e+08	3.11768e+08	1.72044e+08	1.84135e+08	1.15976e+08	3.03763e+08	1.85077e+08	1.81434e+08	2.87115e+08	1.49944e+08	1.46529e+08	2.27053e+08	1.45412e+08	1.47525e+08	1.69812e+08	1.58873e+08	1.23862e+08	1.57676e+08	1.58401e+08	6.93022e+07	7.48838e+07	1.77875e+08	1.54747e+08	150349206	190244125	1.78017e+08
ppm_4_5343	8.48942e+07	1.68202e+08	1.4173e+08	1.12765e+08	1.51353e+08	2.65375e+07	9.83952e+07	1.07006e+08	1.25504e+08	1.65166e+08	2.65375e+07	1.48718e+08	7.3508e+07	188278557	3.01884e+08	104598417	1.71904e+08	3.9885e+08	1.06091e+08	1.26204e+08	1.00396e+08	7.99273e+07	146585153	1.08462e+08	2.52276e+08	1.18986e+08	1.04752e+08	1.05715e+08	1.10866e+08	6.34762e+07	8.18711e+07	2.09735e+08	1.68032e+08	1.71499e+08	7.98697e+07	7.78307e+07	9.33513e+07	9.41379e+07	1.11035e+08	7.87536e+07	1.04024e+08	1.52245e+08	7.22844e+07	2.65375e+07	1.90867e+08	8.42726e+07	8.45201e+07	8.17552e+07	104773231
ppm_4_551	1.46358e+07	1.46358e+07	1.46358e+07	1.46358e+07	1.17923e+08	9.42606e+07	8.55188e+07	8.85038e+07	1.46358e+07	1.46358e+07	8.04373e+07	1.46358e+07	1.46358e+07	1.14396e+08	1.18912e+08	8.89954e+07	1.46358e+07	5.61133e+07	8.62358e+07	1.46358e+07	1.46358e+07	1.46358e+07	7.80029e+07	1.46358e+07	1.46358e+07	1.46358e+07	125515925	1.03854e+08	1.20455e+08	8.59684e+07	6.94825e+07	9.6727e+07	1.46358e+07	1.46358e+07	1.46358e+07	1.46358e+07	9.87971e+07	9.33747e+07	107773401	1.46358e+07	1.46358e+07	1.06087e+08	1.16842e+08	1.46358e+07	1.46358e+07	5.72235e+07	5.19011e+07	7.85388e+07	1.46358e+07
ppm_4_5613	1.78256e+08	1.92151e+08	2.31671e+08	2.0654e+08	214587030	1.03611e+08	1.81042e+08	1.873e+08	1.13591e+08	9.38945e+07	1.14502e+08	1.98009e+08	9.84679e+07	2.5586e+08	1.86508e+08	1.50705e+08	2.59245e+08	5.79381e+07	1.83187e+08	2.00064e+08	1.90443e+08	1.84105e+08	1.61477e+08	1.70591e+08	2.25911e+08	2.06592e+08	2.24557e+08	2.17453e+08	209050569	1.97109e+08	121589019	2.24752e+08	1.39154e+08	146928015	1.80107e+08	9.76402e+07	1.88193e+08	1.32473e+08	1.23954e+08	175151589	1.21618e+08	1.37836e+08	2.12938e+08	1.96936e+08	1.69561e+08	1.85946e+08	1.79078e+08	8.61745e+07	1.64822e+08
ppm_4_5687	1.8137e+08	2.2809e+08	2.69749e+08	2.08896e+08	2.58162e+08	1.67336e+08	188128461	2.08558e+08	1.67161e+08	1.89723e+08	1.13565e+08	2.2739e+08	1.23701e+08	2.72445e+08	279759296	1.73061e+08	3.21755e+08	3.8677e+08	2.11212e+08	2.58153e+08	2.15499e+08	1.84409e+08	2.08145e+08	2.31585e+08	2.76483e+08	2.22696e+08	2.51678e+08	2.3457e+08	2.38183e+08	2.11403e+08	1.18349e+08	2.52418e+08	1.69422e+08	1.7429e+08	2.24517e+08	6.26011e+07	2.02174e+08	1.44844e+08	1.37443e+08	1.70486e+08	6.26011e+07	1.73246e+08	2.42009e+08	1.82503e+08	2.43954e+08	2.2061e+08	1.91562e+08	6.26011e+07	1.88624e+08
ppm_4_594	4.15529e+06	1.00244e+08	4.15529e+06	4.15529e+06	1.03063e+08	9.76388e+07	4.15529e+06	8.05962e+07	4.15529e+06	4.15529e+06	4.15529e+06	4.15529e+06	4.15529e+06	8.83233e+07	1.17661e+08	9.40457e+07	4.15529e+06	4.15529e+06	4.15529e+06	7.51717e+07	2.27073e+08	4.15529e+06	4.15529e+06	4.15529e+06	4.15529e+06	4.15529e+06	4.15529e+06	2.29494e+08	4.15529e+06	6.47916e+07	8.67769e+07	4.15529e+06	4.15529e+06	4.15529e+06	4.15529e+06	4.15529e+06	8.70904e+07	4.15529e+06	4.15529e+06	4.15529e+06	1.50672e+08	4.15529e+06	4.15529e+06	4.15529e+06	5.15378e+07	1.80733e+08	1.83891e+08	4.15529e+06	5.62129e+07
ppm_4_6078	9.64268e+07	1.40027e+08	1.65603e+08	2.43323e+07	166421485	2.43323e+07	1.24298e+08	2.43323e+07	1.29131e+08	1.04354e+08	9.44835e+07	9.49496e+07	2.43323e+07	2.43323e+07	1.46349e+08	1.28643e+08	1.604e+08	1.07334e+08	2.43323e+07	1.34326e+08	1.90789e+08	7.19611e+07	1.31022e+08	1.25077e+08	1.02006e+08	1.42762e+08	1.0047e+08	1.90382e+08	1.11676e+08	1.34744e+08	7.99294e+07	9.74441e+07	2.43323e+07	9.96131e+07	1.08953e+08	8.02139e+07	1.1439e+08	8.59943e+07	8.05598e+07	1.06455e+08	2.43323e+07	2.43323e+07	1.03648e+08	9.18756e+07	9.82023e+07	1.38944e+08	1.45982e+08	7.80912e+07	1.05562e+08
ppm_4_6561	2.35379e+08	3.00018e+08	3.52541e+08	2.58499e+08	331293901	216781012	2.07643e+08	2.25798e+08	2.10745e+08	1.62619e+08	1.99776e+08	2.30108e+08	1.01158e+08	2.56873e+08	1.01158e+08	2.85721e+08	3.81899e+08	1.01158e+08	2.55455e+08	293418556	2.35179e+08	1.8475e+08	2.61596e+08	2.7303e+08	1.01158e+08	2.49942e+08	266463749	2.48826e+08	3.1965e+08	2.48824e+08	1.23019e+08	2.39415e+08	2.24342e+08	2.22702e+08	2.06172e+08	1.16721e+08	2.45923e+08	1.93655e+08	1.96067e+08	174277072	1.71466e+08	209931827	2.0435e+08	242880644	2.26319e+08	1.67469e+08	1.98844e+08	1.59057e+08	2.34558e+08
ppm_4_6718	9.33205e+08	1201498671	1302894495	1214522290	1119998332	1213274231	1181084272	1053950467	9.18211e+08	1324662874	8.26821e+08	1143429675	1059222248	1346937950	1652656099	7.99655e+08	1443031251	1574195213	1107232264	1209290636	1367410368	8.24365e+08	1089537063	1119357334	1677686932	1117094316	7.65775e+08	1242172284	9.99582e+08	6.10981e+08	7.6241e+08	1062426228	1124489458	9.99301e+08	4.77547e+08	5.53653e+08	5.73479e+08	8.51509e+08	9.67783e+08	5.44426e+08	1209491480	1179371450	4.21208e+08	7.50067e+08	1087931703	1225885725	1243752488	1008196103	1139179785
ppm_4_6839	7.31431e+07	7.31431e+07	1.93333e+08	7.31431e+07	2.02923e+08	7.31431e+07	7.31431e+07	7.31431e+07	7.31431e+07	7.31431e+07	7.31431e+07	1.9875e+08	7.31431e+07	2.29356e+08	7.31431e+07	7.31431e+07	7.31431e+07	7.31431e+07	7.31431e+07	7.31431e+07	7.31431e+07	7.31431e+07	7.31431e+07	7.31431e+07	7.31431e+07	7.31431e+07	7.31431e+07	7.31431e+07	7.31431e+07	7.31431e+07	7.31431e+07	7.31431e+07	7.31431e+07	2.10741e+08	1.69839e+08	1.27009e+08	7.31431e+07	7.31431e+07	7.31431e+07	7.31431e+07	7.31431e+07	7.31431e+07	7.31431e+07	7.31431e+07	7.31431e+07	7.31431e+07	7.31431e+07	145517782	1.59992e+08
ppm_4_6933	1485539071	1764600799	1739872880	1879204056	1501943702	1785310796	1498693768	1238387189	1379478335	2079559357	1282577014	1470478734	1277322644	1662915270	2328021183	1028366549	2088249584	2651151507	1440111320	1819582469	1942168057	1127926019	1616340278	1637163169	2452948032	1677652284	9.61823e+08	1709379395	1363157365	9.50689e+08	9.49355e+08	1614680006	1537649530	1493464647	5.91412e+08	7.56544e+08	9.43235e+08	1233696090	1343951597	707779477	1676236874	1716689205	6.15129e+08	1045030115	1901770420	1645557643	1779918126	1320383368	1544008074
ppm_4_7034	1.26096e+08	1.26096e+08	5.29127e+08	3.50445e+08	374925960	1.26096e+08	304913886	3.50374e+08	1.26096e+08	1.26096e+08	1.26096e+08	4.24023e+08	1.26096e+08	3.70584e+08	1.26096e+08	4.18115e+08	6.22256e+08	294838984	4.00956e+08	4.43616e+08	1.26096e+08	1.26096e+08	1.26096e+08	4.44076e+08	1.26096e+08	4.22736e+08	4.12159e+08	1.26096e+08	1.26096e+08	4.97737e+08	1.26096e+08	1.26096e+08	274633029	1.26096e+08	4.23679e+08	1.26096e+08	392059122	1.26096e+08	1.26096e+08	1.26096e+08	1.26096e+08	2.67884e+08	4.44119e+08	1.26096e+08	3.08449e+08	1.26096e+08	1.26096e+08	1.26096e+08	383107376
ppm_4_7123	4.8366e+07	4.8366e+07	4.8366e+07	4.8366e+07	4.8366e+07	4.8366e+07	4.8366e+07	4.8366e+07	4.8366e+07	4.8366e+07	4.8366e+07	4.8366e+07	1.0945e+08	4.8366e+07	4.8366e+07	4.8366e+07	4.8366e+07	4.8366e+07	4.8366e+07	4.8366e+07	1.98621e+08	4.8366e+07	4.8366e+07	4.8366e+07	4.8366e+07	4.8366e+07	4.8366e+07	1.86684e+08	4.8366e+07	4.8366e+07	4.8366e+07	4.8366e+07	4.8366e+07	4.8366e+07	4.8366e+07	4.8366e+07	4.8366e+07	4.8366e+07	1.02053e+08	4.8366e+07	210429152	4.8366e+07	4.8366e+07	4.8366e+07	4.8366e+07	4.8366e+07	1.32811e+08	4.8366e+07	4.8366e+07
ppm_4_7349	5.22214e+08	1.60088e+08	2.4568e+08	1.34192e+08	1.32285e+08	1784612945	1.37163e+08	1.25817e+08	5.9353e+08	9.14603e+07	3.82019e+08	8.55717e+07	6.11855e+08	1.1565e+08	2.45033e+08	1.34233e+08	5.66145e+08	1647487266	1.92286e+08	180789195	2073371596	2.70609e+07	1.15479e+08	1.15231e+08	122453920	2.77526e+08	1.26808e+08	1326873046	122334111	1.13517e+08	1.0583e+08	2.88899e+08	1.07407e+08	112889635	2.70609e+07	2.43201e+08	1.12472e+08	8.77038e+07	1.75265e+08	2.32517e+08	1439347294	1.32928e+08	1.03716e+08	122409489	9.7302e+07	1123075858	1572046505	1.24021e+08	2.70609e+07
ppm_4_7568	7.43154e+06	7.43154e+06	7.43154e+06	7.43154e+06	7.43154e+06	1.38935e+08	7.43154e+06	7.43154e+06	112555283	7.43154e+06	1.08963e+08	5.83675e+07	7.43154e+06	7.43154e+06	7.43154e+06	6.97622e+07	7.43154e+06	7.43154e+06	7.43154e+06	7.43154e+06	1.07395e+08	7.43154e+06	7.43154e+06	7.43154e+06	7.43154e+06	7.43154e+06	7.43154e+06	7.43154e+06	7.5049e+07	7.43154e+06	7.43154e+06	6.61321e+07	7.43154e+06	7.43154e+06	7.43154e+06	7.43154e+06	7.43154e+06	6.36859e+07	7.43154e+06	7.43154e+06	7.43154e+06	7.43154e+06	7.43154e+06	7.43154e+06	7.43154e+06	9.65259e+07	7.43154e+06	6.2903e+07	7.43154e+06
ppm_4_7639	1.13297e+07	1.13297e+07	1.13297e+07	1.13297e+07	6.97243e+07	1.13297e+07	5.54482e+07	1.13297e+07	1.13297e+07	1.13297e+07	1.13297e+07	1.13297e+07	1.13297e+07	8.01442e+07	1.13297e+07	8.18623e+07	1.13297e+07	1.13297e+07	1.13297e+07	6.5069e+07	1.13297e+07	1.13297e+07	1.13297e+07	1.13297e+07	1.13297e+07	1.13297e+07	1.13297e+07	1.13297e+07	1.13297e+07	9.67454e+07	1.13297e+07	1.13297e+07	8.04948e+07	1.13297e+07	1.13297e+07	1.13297e+07	1.13297e+07	1.13297e+07	6.46351e+07	1.13297e+07	1.13297e+07	1.13297e+07	1.13297e+07	1.13297e+07	1.13297e+07	1.13297e+07	1.13297e+07	1.13297e+07	1.13297e+07
ppm_4_771	2.99414e+08	3.81972e+08	3.41637e+08	4.09487e+08	2.99326e+08	3.52833e+08	303206230	2.53717e+08	3.1586e+08	4.02254e+08	2.92873e+08	2.8055e+08	2.60561e+08	3.47071e+08	5.47638e+08	1.92976e+08	4.03736e+08	5.87233e+08	2.64163e+08	3.38169e+08	3.46648e+08	2.38559e+08	3.12015e+08	3.01645e+08	461706785	3.07995e+08	1.84353e+08	3.96742e+08	2.72577e+08	2.37246e+08	2.07643e+08	2.85054e+08	2.82486e+08	2.77802e+08	1.45761e+08	1.76927e+08	1.81361e+08	2.3303e+08	2.80449e+08	1.71115e+08	3.40278e+08	3.24098e+08	1.7319e+08	2.1553e+08	3.88594e+08	3.12986e+08	2.85283e+08	2.45419e+08	2.8265e+08
ppm_4_7772	2.83637e+08	4.12597e+08	3.47212e+08	9.88816e+07	3.1072e+08	3.80029e+08	305912223	9.88816e+07	3.42382e+08	4.20413e+08	3.13492e+08	3.12286e+08	2.71577e+08	3.67578e+08	5.90105e+08	2.30802e+08	4.28354e+08	6.08505e+08	9.88816e+07	3.5438e+08	3.76569e+08	261911649	3.2734e+08	332493296	4.92272e+08	316662405	9.88816e+07	4.24563e+08	277500686	2.24511e+08	2.28312e+08	3.29425e+08	3.3019e+08	3.24392e+08	1.31577e+08	1.7995e+08	2.15997e+08	2.56312e+08	3.2938e+08	9.88816e+07	3.64671e+08	3.48732e+08	9.88816e+07	9.88816e+07	9.88816e+07	3.60296e+08	315940678	2.75653e+08	281390306
ppm_4_7838	4.65212e+08	5.99682e+08	4.98827e+08	5.9112e+08	4.61096e+08	5.68963e+08	4.59217e+08	3.53056e+08	4.82249e+08	6.20167e+08	4.42962e+08	4.62961e+08	4.1029e+08	5.18491e+08	8.20023e+08	3.23023e+08	6.53261e+08	8.86656e+08	4.1691e+08	5.66715e+08	5.64478e+08	3.83881e+08	5.10123e+08	4.91844e+08	739821088	5.25889e+08	2.97251e+08	5.81332e+08	4.2307e+08	3.21861e+08	2.76161e+08	4.95886e+08	4.46611e+08	4.65291e+08	1.9684e+08	246228907	2.96943e+08	3.47127e+08	4.20086e+08	2.07935e+08	5.35273e+08	5.45273e+08	2.2998e+08	3.21431e+08	5.88546e+08	4.76369e+08	4.93618e+08	3.85747e+08	4.86019e+08
ppm_4_791	4.54396e+08	5.64003e+08	5.01143e+08	5.80854e+08	4.49782e+08	5.50252e+08	4.31752e+08	3.79357e+08	4.83434e+08	6.3868e+08	4.20678e+08	4.33904e+08	3.69475e+08	5.12407e+08	8.38542e+08	3.21589e+08	635071353	8.95189e+08	410900974	5.08516e+08	5.53699e+08	3.57399e+08	481209731	5.06889e+08	7.21909e+08	4.95442e+08	2.84971e+08	5.65582e+08	4.12776e+08	2.86407e+08	2.88908e+08	4.93777e+08	4.56001e+08	4.49679e+08	1.66027e+08	225388618	2.70026e+08	3.7464e+08	4.38717e+08	2.2261e+08	4.94058e+08	5.07251e+08	1.85883e+08	2.97727e+08	5.9387e+08	4.68099e+08	4.68718e+08	3.99309e+08	4.64936e+08
ppm_4_7978	2.92695e+08	391539369	3.58425e+08	4.14556e+08	2.87746e+08	8.67207e+07	3.18025e+08	2.35758e+08	3.01457e+08	4.08335e+08	2.8097e+08	3.21014e+08	2.41296e+08	3.62263e+08	591636344	2.17293e+08	4.32143e+08	5.99168e+08	301621023	3.55839e+08	8.67207e+07	2.46622e+08	3.07598e+08	362163538	4.70826e+08	3.27849e+08	1.81524e+08	4.12463e+08	2.67099e+08	227701836	182758525	3.09651e+08	2.87101e+08	2.85034e+08	1.21161e+08	1.5793e+08	1.94378e+08	2.35656e+08	2.78684e+08	1.52713e+08	353178034	3.28203e+08	1.52646e+08	2.15065e+08	3.61189e+08	308654813	2.62597e+08	2.96409e+08	3.02905e+08
ppm_4_8064	2.38472e+08	3.92974e+08	3.1044e+08	3.91246e+08	2.79125e+08	3.30914e+08	301331841	2.0657e+08	281850748	4.0724e+08	2.49594e+08	2.88574e+08	247445815	3.37931e+08	5.2742e+08	1.80244e+08	3.79404e+08	550111739	2.49225e+08	3.06691e+08	4.21944e+08	2.1973e+08	2.6551e+08	3.10632e+08	4.39039e+08	2.96052e+08	1.68911e+08	3.61053e+08	2.70653e+08	210638407	2.00885e+08	2.62447e+08	2.48713e+08	2.65009e+08	1.347e+08	1.52104e+08	1.78636e+08	2.15937e+08	2.7293e+08	1.4059e+08	3.25683e+08	2.9829e+08	1.48634e+08	2.21466e+08	3.45477e+08	2.93788e+08	2.55348e+08	2.57308e+08	2.8177e+08
ppm_4_8163	9.84429e+06	9.84429e+06	6.7438e+07	9.84429e+06	7.69123e+07	9.24077e+07	9.84429e+06	5.67877e+07	9.84429e+06	9.84429e+06	9.84429e+06	9.84429e+06	6.5133e+07	9.84429e+06	2.28201e+08	7.21422e+07	8.84784e+07	9.84429e+06	6.93357e+07	9.84429e+06	6.83124e+07	9.84429e+06	9.84429e+06	9.84429e+06	9.84429e+06	9.84429e+06	8.02227e+07	2.13778e+08	8.40407e+07	9.84429e+06	9.84429e+06	9.84429e+06	9.72951e+07	9.84429e+06	9.84429e+06	7.87693e+07	9.84429e+06	6.1031e+07	9.84429e+06	9.84429e+06	9.84429e+06	6.98661e+07	9.75806e+07	9.84429e+06	9.84429e+06	9.84429e+06	3.57868e+08	6.59288e+07	9.84429e+06
ppm_4_827	8.98831e+06	1.65425e+08	8.98831e+06	8.98831e+06	8.98831e+06	1.16787e+08	8.98831e+06	8.98831e+06	8.98831e+06	8.98831e+06	119533139	8.28682e+07	8.98831e+06	9.44293e+07	8.98831e+06	7.21422e+07	8.98831e+06	8.98831e+06	8.49767e+07	8.98831e+06	8.25767e+07	9.79334e+07	8.56177e+07	8.98831e+06	8.98831e+06	6.77353e+07	8.98831e+06	4.90584e+08	8.44265e+07	8.78738e+07	8.98831e+06	8.98831e+06	8.98831e+06	8.98831e+06	6.9911e+07	8.98831e+06	8.98831e+06	8.98831e+06	8.01749e+07	7.17596e+07	4.17931e+08	8.98831e+06	8.31254e+07	8.87306e+07	8.98831e+06	4.74217e+08	8.75528e+07	6.82976e+07	8.98831e+06
ppm_4_8387	2.22229e+08	2.36683e+08	1.42578e+08	2.61638e+08	1.57242e+08	1.67257e+08	1.1917e+08	1.65088e+08	186034449	1.2574e+08	2.18193e+08	1.38782e+08	1.37442e+08	1.58661e+08	3.00849e+08	1.43378e+08	155102600	1.7631e+08	1.60453e+08	1.35191e+08	2.79937e+08	1.39385e+08	1.55894e+08	1.67475e+08	153374074	166817161	9.81772e+07	3.61706e+08	1.09549e+08	1.48577e+08	1.19769e+08	3.50563e+07	1.32254e+08	1.14893e+08	107336328	1.06215e+08	6.07078e+07	1.29915e+08	143760266	1.33291e+08	2.85209e+08	1.23062e+08	8.98165e+07	3.50563e+07	165423732	2.36621e+08	1.43472e+08	7.98433e+07	1.25645e+08
[truncated: 182 more rows]
[truncated: 79 more columns]

## Sheet: CDCL3_RANK_TABLE
featureID	aos116_ga_ms2_83	aos91_ga_ms2_119	pooled_pd1074_43	aos122_ga_ms2_4	aos78_ga_ms4_22	aos118_ga_ms2_126	aos142_ga_ms2_7	aos149_ga_ms2_9	aos167_ga_ms4_132	aos200_ga_ms2_39	aos133_ga_ms2_128	aos43_ga_ms4_13	aos175_ga_ms2_35	aos43_ga_bku_60	aos75_ga_ms4_115	aos82_ga_ms2_75	pooled_natural_isolate_42	aos127_ga_ms2_5	aos93_ga_ms2_78	pooled_pd1074_143	solera_92	aos107_ga_bku_80	aos196_ga_ms2_101	aos38_ga_ms2_57	aos90_ga_ms3_66	pooled_mutant_142	aos86_ga_ms2_65	solera_97	aos184_ga_ms2_50	aos37_ga_ms2_56	aos113_ga_ms1_28	aos134_ga_ms2_86	aos140_gt_ms3_130	aos196_ga_ms3_135	aos32_ga_ms2_12	aos174_ga_ms2_34	aos69_ga_ms1_64	aos166_ga_ms2_131	aos199_ga_ms2_38	aos85_ga_ms3_98	solera_144	aos135_ga_ms2_129	aos25_ga_ms2_10	aos73_ga_ms2_70	aos39_ga_ms2_103	solera_3	solera_49	aos108_ga_ms2_27	aos140_ga_ms3_87
[truncated: 487 more rows]
[truncated: 79 more columns]

[truncated: 13 more sheets: D2O_META_TABLE, D2O_PH_TABLE, D2O_RANK_TABLE, DESIGN_MASS_SPEC, HILIC_POS_META_TABLE, HILIC_POS_PH_TABLE, HILIC_POS_RANK_TABLE, RP_NEG_META_TABLE, RP_NEG_PH_TABLE, RP_NEG_RANK_TABLE, RP_POS_META_TABLE, RP_POS_PH_TABLE, RP_POS_RANK_TABLE]
